# Supplementary material for: CIS deletion by CRISPR/Cas9 enhances human primary natural killer cell functions against allogeneic glioblastoma
Source: J Exp Clin Cancer Res. 2023 Aug 10;42:205. doi: 10.1186/s13046-023-02770-6 (PMC10413513; doi:10.1186/s13046-023-02770-6)
Supplement: Supplementary file 1 — Additional file 1. [file 13046_2023_2770_MOESM1_ESM.xlsx]

## Sheet: Raw data
ID	Gene Symbol	NK mock #1 Avg (log2)	NK mock #2 Avg (log2)	NK mock #3 Avg (log2)	NK dCISH #1 Avg (log2)	NK dCISH #2 Avg (log2)	NK dCISH #3 Avg (log2)	Entrez ID	Description	Group	GO Biological Process Accession	GO Biological Process ID	GO Biological Process Term	GO Biological Process Evidence	Pathway Accession	Pathway Source	Pathway Name
TC0100014806.hg.1	15kDa sel	14.16	14.41	14.3	14.36	14.53	14.51	9403	15 kDa selenoprotein; Salzman2013 ANNOTATED, CDS, coding, INTERNAL, OVCODE, OVEXON best transcript NM_004261; Transcript Identified by AceView, Entrez Gene ID(s) 9403, RefSeq ID(s) NM_203341; Transcript Identified by AceView, Entrez Gene ID(s) 9403, RefSeq ID(s) NM_004261; 15 kDa selenoprotein [Source:EntrezGene;Acc:9403]	Multiple_Complex	NM_004261; NM_203341; ENST00000331835; ENST00000370554; ENST00000401030; ENST00000467557; ENST00000469566; ENST00000497861; ENST00000611507; ENST00000616787; BC005294; BC016359; BC021697; OTTHUMT00000023518	GO:0051084	'de novo' posttranslational protein folding	traceable author statement
TC0600011481.hg.1	AGPAT1; MIR6721	9.65	10.12	9.91	9.78	9.77	9.76	10554; 102466190	1-acylglycerol-3-phosphate O-acyltransferase 1; microRNA 6721	Multiple_Complex					NM_006411; NM_032741; BC002402; BC003007; BC004310	HumanCyc	PWY-5667; TRIGLSYN-PWY; PWY0-1319
TC0900011992.hg.1	AGPAT2	7.6	7.35	7.16	7.89	7.22	7.59	10555	1-acylglycerol-3-phosphate O-acyltransferase 2	Multiple_Complex	NM_001012727; NM_006412; ENST00000371694; ENST00000371696; ENST00000470861; ENST00000472820; ENST00000538402; BC000026; BC004529; BC019292; OTTHUMT00000055090; OTTHUMT00000055091; OTTHUMT00000055092; OTTHUMT00000319124	GO:0001819; GO:0001961; GO:0006644; GO:0006654; GO:0008544; GO:0016024; GO:0019432; GO:0044255; GO:0044281; GO:0046474; GO:0006629; GO:0008152; GO:0008654	positive regulation of cytokine production; positive regulation of cytokine-mediated signaling pathway; phospholipid metabolic process; phosphatidic acid biosynthetic process; epidermis development; CDP-diacylglycerol biosynthetic process; triglyceride biosynthetic process; cellular lipid metabolic process; small molecule metabolic process; glycerophospholipid biosynthetic process; lipid metaboli…	inferred from mutant phenotype; inferred by curator; non-traceable author statement; traceable author statement; inferred from genetic interaction; inferred from electronic annotation	NM_006412; BC000026; BC004529; BC019292	HumanCyc	PWY-5667; TRIGLSYN-PWY; PWY0-1319
TC2100007331.hg.1	AGPAT3	10.1	10.5	10.24	10.69	10.73	10.85	56894	1-acylglycerol-3-phosphate O-acyltransferase 3	Multiple_Complex					NM_020132; BC011971; BC040603	HumanCyc	PWY-5667; TRIGLSYN-PWY; PWY0-1319
TC0600013794.hg.1	AGPAT4	6.95	7.46	7.16	7.55	7.52	7.45	56895	1-acylglycerol-3-phosphate O-acyltransferase 4	Multiple_Complex	NM_020133; ENST00000320285; ENST00000366905; ENST00000366911; ENST00000436279; ENST00000437165; BC020209; OTTHUMT00000042983; OTTHUMT00000042984; OTTHUMT00000042985; OTTHUMT00000042986	GO:0006644; GO:0006654; GO:0008654; GO:0016024; GO:0019432; GO:0044255; GO:0044281; GO:0046474; GO:0006629; GO:0008152	phospholipid metabolic process; phosphatidic acid biosynthetic process; phospholipid biosynthetic process; CDP-diacylglycerol biosynthetic process; triglyceride biosynthetic process; cellular lipid metabolic process; small molecule metabolic process; glycerophospholipid biosynthetic process; lipid metabolic process; metabolic process	traceable author statement; non-traceable author statement; inferred from electronic annotation	NM_020133; BC020209	HumanCyc	PWY-5667; TRIGLSYN-PWY; PWY0-1319
TC0800006566.hg.1	AGPAT5	9.49	9.87	10.12	10.07	10.09	9.65	55326	1-acylglycerol-3-phosphate O-acyltransferase 5	Multiple_Complex	NM_018361; ENST00000285518; ENST00000518327; ENST00000523234; ENST00000523586; ENST00000530716; ENST00000533159; ENST00000533648; BC023550; BC080537; OTTHUMT00000374684; OTTHUMT00000374685; OTTHUMT00000374686; OTTHUMT00000374687; OTTHUMT00000381879; OTTHUMT00000381880; OTTHUMT00000381881	GO:0002244; GO:0006644; GO:0006654; GO:0008654; GO:0016024; GO:0019432; GO:0044255; GO:0044281; GO:0046474; GO:0006629; GO:0006639; GO:0008152	hematopoietic progenitor cell differentiation; phospholipid metabolic process; phosphatidic acid biosynthetic process; phospholipid biosynthetic process; CDP-diacylglycerol biosynthetic process; triglyceride biosynthetic process; cellular lipid metabolic process; small molecule metabolic process; glycerophospholipid biosynthetic process; lipid metabolic process; acylglycerol metabolic process; me…	inferred from electronic annotation; traceable author statement; non-traceable author statement	NM_018361	HumanCyc	PWY-5667; TRIGLSYN-PWY; PWY0-1319
TC1100007386.hg.1	ACCSL	3.3	3.51	3.68	3.66	3.39	3.68	390110	1-aminocyclopropane-1-carboxylate synthase (inactive)-like	Multiple_Complex	NM_001031854; ENST00000378832; ENST00000527145; OTTHUMT00000389717; OTTHUMT00000389718; uc001mxw.1	GO:0009058	biosynthetic process	inferred from electronic annotation
TC1100007387.hg.1	ACCS	6.12	6.06	5.42	6.06	6.07	5.86	84680	1-aminocyclopropane-1-carboxylate synthase homolog (inactive)	Multiple_Complex	NM_001127219; NM_032592; ENST00000263776; ENST00000524990; ENST00000526577; ENST00000527346; ENST00000527557; ENST00000527603; ENST00000531190; ENST00000531505; ENST00000531940; ENST00000532122; ENST00000533208; ENST00000533404; ENST00000534035; BC020197; OTTHUMT00000389720; OTTHUMT00000389721; OTTHUMT00000389722; OTTHUMT00000389723; OTTHUMT00000389749; OTTHUMT00000389750; OTTHUMT00000389751; OTT…	GO:0009058	biosynthetic process	inferred from electronic annotation
TC0700009232.hg.1	BPGM	11.77	11.81	12.2	12.1	11.91	12.16	669	2,3-bisphosphoglycerate mutase	Coding	NM_001293085; NM_001724; NM_199186; ENST00000344924; ENST00000393132; ENST00000418040; ENST00000443095; BC017050; OTTHUMT00000339761; OTTHUMT00000339762; OTTHUMT00000339763; OTTHUMT00000339764	GO:0005975; GO:0006094; GO:0006096; GO:0007585; GO:0016311; GO:0043456; GO:0008152; GO:0006470; GO:0048821	carbohydrate metabolic process; gluconeogenesis; glycolytic process; respiratory gaseous exchange; dephosphorylation; regulation of pentose-phosphate shunt; metabolic process; protein dephosphorylation; erythrocyte development	non-traceable author statement; not recorded; traceable author statement; inferred from electronic annotation	NM_001724; BC017050	HumanCyc	GLYCOLYSIS; P106-PWY; ANAGLYCOLYSIS-PWY; PWY-5484; GLUCONEO-PWY
TC1700007865.hg.1	CNP	10.04	9.9	9.75	10.4	9.74	10.18	1267	2,3-cyclic nucleotide 3 phosphodiesterase	Multiple_Complex
TC0800008184.hg.1	DECR1	12.22	12.33	12.41	12.45	12.34	12.34	1666	2,4-dienoyl-CoA reductase 1, mitochondrial	Multiple_Complex					NM_001359	HumanCyc	PWY-5138
TC1600011318.hg.1	DECR2	5.78	5.68	5.62	5.65	5.8	5.81	26063	2,4-dienoyl-CoA reductase 2, peroxisomal	Multiple_Complex	NM_020664; ENST00000219481; ENST00000424398; ENST00000429116; ENST00000437024; ENST00000439661; ENST00000445291; ENST00000461749; ENST00000461802; ENST00000461947; ENST00000465166; ENST00000469922; ENST00000627716; ENST00000631605; ENST00000632744; ENST00000633025; ENST00000633348; ENST00000633923; BC010740; OTTHUMT00000109069; OTTHUMT00000139517; OTTHUMT00000139666; OTTHUMT00000139667; OTTHUMT00…	GO:0006636; GO:0055114; GO:0006629; GO:0006631; GO:0008152	unsaturated fatty acid biosynthetic process; oxidation-reduction process; lipid metabolic process; fatty acid metabolic process; metabolic process	inferred from direct assay; inferred from electronic annotation	NM_020664; BC010740	HumanCyc	PWY-5138
TC0100014276.hg.1	DHCR24	12.75	13.06	12.57	12.49	12.34	12.37	1718	24-dehydrocholesterol reductase	Multiple_Complex	NM_014762; ENST00000371269; ENST00000436604; ENST00000535035; BC004375; BC011669; OTTHUMT00000027680; OTTHUMT00000027681	GO:0006695; GO:0006915; GO:0006979; GO:0007050; GO:0007265; GO:0008104; GO:0008285; GO:0009725; GO:0009888; GO:0030539; GO:0031639; GO:0042987; GO:0043066; GO:0043154; GO:0043588; GO:0044281; GO:0055114; GO:0061024; GO:1901214; GO:0006629; GO:0006694; GO:0008202; GO:0008203; GO:0016125; GO:0016126	cholesterol biosynthetic process; apoptotic process; response to oxidative stress; cell cycle arrest; Ras protein signal transduction; protein localization; negative regulation of cell proliferation; response to hormone; tissue development; male genitalia development; plasminogen activation; amyloid precursor protein catabolic process; negative regulation of apoptotic process; negative regulation…	inferred from electronic annotation; inferred from mutant phenotype; inferred from sequence or structural similarity; traceable author statement; non-traceable author statement; inferred from expression pattern; inferred from direct assay	NM_014762; BC004375; BC011669	HumanCyc	PWY66-341; PWY66-3; PWY66-4
TC1200012708.hg.1	OAS1	10.18	10.39	10.44	13.56	12.78	14.2	4938	2-5-oligoadenylate synthetase 1	Multiple_Complex
TC1200008921.hg.1	OAS2	12.22	12.13	12.29	13.83	13.29	14.08	4939	2-5-oligoadenylate synthetase 2	Multiple_Complex	NM_001032731; NM_002535; NM_016817; ENST00000342315; ENST00000392583; ENST00000449768; ENST00000548941; ENST00000551603; ENST00000552756; ENST00000620097; BC049215; OTTHUMT00000405937; OTTHUMT00000405947; OTTHUMT00000405948	GO:0006139; GO:0006164; GO:0006401; GO:0006486; GO:0009615; GO:0018377; GO:0019221; GO:0051607; GO:0060333; GO:0060337; GO:0002376; GO:0006955; GO:0045087; GO:0008152	nucleobase-containing compound metabolic process; purine nucleotide biosynthetic process; RNA catabolic process; protein glycosylation; response to virus; protein myristoylation; cytokine-mediated signaling pathway; defense response to virus; interferon-gamma-mediated signaling pathway; type I interferon signaling pathway; immune system process; immune response; innate immune response; metabolic …	traceable author statement; inferred from direct assay; inferred from electronic annotation; inferred from mutant phenotype
TC1200008920.hg.1	OAS3	10.19	10.07	10.23	12.12	11.32	12.31	4940	2-5-oligoadenylate synthetase 3	Multiple_Complex	NM_006187; ENST00000228928; ENST00000546638; ENST00000546800; ENST00000546973; ENST00000548514; ENST00000549918; ENST00000551007; BC113746; OTTHUMT00000405920; OTTHUMT00000405921; OTTHUMT00000405922; OTTHUMT00000405923; OTTHUMT00000405924; OTTHUMT00000405925; OTTHUMT00000405926	GO:0006139; GO:0009615; GO:0019221; GO:0045071; GO:0051607; GO:0060333; GO:0060337; GO:0060700; GO:0002376; GO:0006955; GO:0045087; GO:0008152	nucleobase-containing compound metabolic process; response to virus; cytokine-mediated signaling pathway; negative regulation of viral genome replication; defense response to virus; interferon-gamma-mediated signaling pathway; type I interferon signaling pathway; regulation of ribonuclease activity; immune system process; immune response; innate immune response; metabolic process	traceable author statement; inferred from direct assay; inferred from electronic annotation
TC1200012190.hg.1	OASL	11.49	11.2	11.56	13.12	12.01	13.56	8638	2-5-oligoadenylate synthetase-like	Multiple_Complex	NM_001261825; NM_003733; NM_198213; ENST00000257570; ENST00000339275; ENST00000543677; ENST00000620239; BC117408; BC117410; OTTHUMT00000337875; OTTHUMT00000337876; OTTHUMT00000402527	GO:0008152; GO:0009615; GO:0019221; GO:0045071; GO:0051607; GO:0060333; GO:0060337; GO:0002376; GO:0006955; GO:0045087	metabolic process; response to virus; cytokine-mediated signaling pathway; negative regulation of viral genome replication; defense response to virus; interferon-gamma-mediated signaling pathway; type I interferon signaling pathway; immune system process; immune response; innate immune response	inferred from electronic annotation; inferred from direct assay; traceable author statement
TC1000007779.hg.1	ADO	10.18	10.02	10.6	10	10.05	9.98	84890	2-aminoethanethiol (cysteamine) dioxygenase	Coding	NM_032804; ENST00000373783; BC018660; BC028589; BC067740; OTTHUMT00000048243	GO:0055114	oxidation-reduction process	not recorded; inferred from electronic annotation
TC0600011870.hg.1	DNPH1	8.57	8.33	8.46	8.84	8.87	8.68	10591	2-deoxynucleoside 5-phosphate N-hydrolase 1	Multiple_Complex	NM_006443; NM_199184; ENST00000230431; ENST00000393987; ENST00000505042; ENST00000509253; BC011683; OTTHUMT00000040583; OTTHUMT00000358363; OTTHUMT00000358364; OTTHUMT00000358365	GO:0008283; GO:0009116; GO:0009117; GO:0009159; GO:0030307; GO:0030855; GO:0008152	cell proliferation; nucleoside metabolic process; nucleotide metabolic process; deoxyribonucleoside monophosphate catabolic process; positive regulation of cell growth; epithelial cell differentiation; metabolic process	traceable author statement; inferred from electronic annotation; inferred from direct assay; inferred from sequence or structural similarity; inferred from expression pattern
TC0300010411.hg.1	HACL1	12.35	12.25	12.31	12.2	12.26	11.83	26061	2-hydroxyacyl-CoA lyase 1	Multiple_Complex	NM_001284413; NM_001284415; NM_001284416; NM_012260; NR_104315; ENST00000321169; ENST00000383779; ENST00000414979; ENST00000421993; ENST00000422591; ENST00000435217; ENST00000451445; ENST00000456194; ENST00000457447; ENST00000460907; ENST00000469454; ENST00000472857; ENST00000628377; BC001627; OTTHUMT00000252104; OTTHUMT00000342872; OTTHUMT00000342960; OTTHUMT00000342961; OTTHUMT00000343008; OTTH…	GO:0001561; GO:0044255; GO:0044281; GO:0051259; GO:0006629; GO:0006631; GO:0008152	fatty acid alpha-oxidation; cellular lipid metabolic process; small molecule metabolic process; protein oligomerization; lipid metabolic process; fatty acid metabolic process; metabolic process	inferred from direct assay; traceable author statement; inferred from electronic annotation
TC1600007952.hg.1	OGFOD1	10.87	10.82	11.32	11.23	11.26	11.5	55239	2-oxoglutarate and iron-dependent oxygenase domain containing 1	Multiple_Complex	NM_018233; ENST00000336111; ENST00000561646; ENST00000562150; ENST00000563733; ENST00000565209; ENST00000565682; ENST00000566157; ENST00000568172; ENST00000568397; ENST00000569645; ENST00000569802; BC032919; OTTHUMT00000256976; OTTHUMT00000434741; OTTHUMT00000434742; OTTHUMT00000434743; OTTHUMT00000434744; OTTHUMT00000434745; OTTHUMT00000434746; OTTHUMT00000434747; OTTHUMT00000434748; OTTHUMT0000…	GO:0006449; GO:0008283; GO:0018126; GO:0019511; GO:0034063; GO:0055114	regulation of translational termination; cell proliferation; protein hydroxylation; peptidyl-proline hydroxylation; stress granule assembly; oxidation-reduction process	inferred from mutant phenotype; inferred from direct assay; inferred from electronic annotation
TC1200012720.hg.1	OGFOD2	5.03	5.6	4.97	4.95	5.31	5.34	79676	2-oxoglutarate and iron-dependent oxygenase domain containing 2	Multiple_Complex	NM_001304833; NM_001304834; NM_001304835; NM_001304836; NM_001304837; NM_001304838; NM_024623; ENST00000228922; ENST00000397389; ENST00000406539; ENST00000420319; ENST00000454694; ENST00000535970; ENST00000536150; ENST00000536439; ENST00000536615; ENST00000537966; ENST00000538628; ENST00000538755; ENST00000540324; ENST00000541360; ENST00000542037; ENST00000542117; ENST00000542940; ENST00000544358…	GO:0055114	oxidation-reduction process	inferred from electronic annotation
TC1700012120.hg.1	OGFOD3	6.15	6.17	5.61	6.12	6.1	5.01	79701	2-oxoglutarate and iron-dependent oxygenase domain containing 3	Multiple_Complex	NM_024648; NM_175902; NR_033265; ENST00000313056; ENST00000329197; ENST00000577495; ENST00000577606; ENST00000578287; ENST00000578586; ENST00000579407; ENST00000580445; ENST00000582146; ENST00000582593; ENST00000583445; ENST00000583897; BC008897; BC023602; OTTHUMT00000442895; OTTHUMT00000442900; OTTHUMT00000442903	GO:0055114	oxidation-reduction process	inferred from electronic annotation
TC0300008994.hg.1	PXYLP1	4.53	5.58	4.4	5.23	4.6	4.9	92370	2-phosphoxylose phosphatase 1	Multiple_Complex	NM_001037172; NM_001282728; NM_152282; ENST00000286353; ENST00000393010; ENST00000502783; ENST00000504264; ENST00000505013; ENST00000505502; ENST00000508812; ENST00000511968; ENST00000512457; ENST00000513007; ENST00000513528; ENST00000514263; ENST00000514680; ENST00000514880; BC035834; BC036701; OTTHUMT00000359533; OTTHUMT00000359534; OTTHUMT00000359535; OTTHUMT00000359536; OTTHUMT00000359537; OT…	GO:0006024; GO:0010909; GO:0016311; GO:0050650; GO:0006470	glycosaminoglycan biosynthetic process; positive regulation of heparan sulfate proteoglycan biosynthetic process; dephosphorylation; chondroitin sulfate proteoglycan biosynthetic process; protein dephosphorylation	inferred from direct assay; inferred from mutant phenotype; inferred from electronic annotation
TC0100017368.hg.1	BPNT1	10.83	11.09	11.58	10.92	10.64	11.48	10380	3(2), 5-bisphosphate nucleotidase 1	Multiple_Complex	NM_001286149; NM_001286150; NM_001286151; NM_006085; ENST00000322067; ENST00000354807; ENST00000414869; ENST00000463953; ENST00000469520; ENST00000480959; ENST00000482136; ENST00000498237; ENST00000498791; ENST00000544404; ENST00000548668; BC017801; OTTHUMT00000091137; OTTHUMT00000091140; OTTHUMT00000091141; OTTHUMT00000091144; OTTHUMT00000404564; OTTHUMT00000404565; OTTHUMT00000404566; OTTHUMT00…	GO:0006139; GO:0006805; GO:0007399; GO:0016311; GO:0044281; GO:0046854; GO:0050427; GO:0006470	nucleobase-containing compound metabolic process; xenobiotic metabolic process; nervous system development; dephosphorylation; small molecule metabolic process; phosphatidylinositol phosphorylation; 3'-phosphoadenosine 5'-phosphosulfate metabolic process; protein dephosphorylation	traceable author statement; inferred from electronic annotation
TC0500007804.hg.1	HMGCR	13.28	13.41	13.1	13.04	12.8	12.89	3156	3-hydroxy-3-methylglutaryl-CoA reductase	Multiple_Complex					NM_000859; NM_001130996; ENST00000287936; ENST00000343975; ENST00000442032; ENST00000504466; ENST00000507942; ENST00000508070; ENST00000509085; ENST00000509431; ENST00000511206; ENST00000511986; ENST00000512053; ENST00000514315; ENST00000515776; BC033692; OTTHUMT00000219877; OTTHUMT00000369019; OTTHUMT00000369021; OTTHUMT00000369022; OTTHUMT00000369023; OTTHUMT00000369024; OTTHUMT00000369025; OTT…	GenMAPP; HumanCyc	Cholesterol_Biosynthesis; Statin_Pathway_PharmGKB; PWY-922; PWY-5074
TC0500010635.hg.1	HMGCS1	13.37	13.37	13.25	12.69	12.34	13.01	3157	3-hydroxy-3-methylglutaryl-CoA synthase 1 (soluble)	Multiple_Complex					NM_001098272; NM_002130; ENST00000325110; ENST00000433297; ENST00000507004; ENST00000507293; ENST00000508319; ENST00000511774; ENST00000514610; BC083514; OTTHUMT00000368022; OTTHUMT00000368024; OTTHUMT00000368025; OTTHUMT00000368026; OTTHUMT00000368027; OTTHUMT00000368028; OTTHUMT00000368029	GenMAPP; HumanCyc	Cholesterol_Biosynthesis; PWY-922
TC0100015476.hg.1	HMGCS2	2.82	2.92	2.62	2.55	2.56	2.69	3158	3-hydroxy-3-methylglutaryl-CoA synthase 2 (mitochondrial)	Multiple_Complex					NM_001166107; NM_005518; ENST00000369406; ENST00000472375; ENST00000476640; ENST00000544913; BC044217; OTTHUMT00000033469; OTTHUMT00000033612; OTTHUMT00000033613; OTTHUMT00000409524	GenMAPP; HumanCyc	Synthesis_and_Degradation_of_Keton_Bodies_KEGG; PWY-922
TC1000009930.hg.1	HACD1	8.64	8.85	8.5	8.99	9.53	8.27	9200	3-hydroxyacyl-CoA dehydratase 1	Multiple_Complex	NM_014241; ENST00000326961; ENST00000361271; ENST00000466335; ENST00000471481; ENST00000498812; ENST00000632169; BC010353; OTTHUMT00000047046	GO:0006633; GO:0007275; GO:0010389; GO:0010811; GO:0014902; GO:0019432; GO:0030148; GO:0030497; GO:0034622; GO:0035338; GO:0042761; GO:0044255; GO:0044281; GO:0071529; GO:2000045; GO:0006629; GO:0006631	fatty acid biosynthetic process; multicellular organismal development; regulation of G2/M transition of mitotic cell cycle; positive regulation of cell-substrate adhesion; myotube differentiation; triglyceride biosynthetic process; sphingolipid biosynthetic process; fatty acid elongation; cellular macromolecular complex assembly; long-chain fatty-acyl-CoA biosynthetic process; very long-chain fat…	inferred from electronic annotation; inferred from direct assay; traceable author statement; inferred from genetic interaction
TC0300012208.hg.1	HACD2	13.44	13.81	13.2	13.36	13.5	13.05	201562	3-hydroxyacyl-CoA dehydratase 2	Multiple_Complex	NM_198402; ENST00000383657; ENST00000469317; ENST00000471236; ENST00000480081; ENST00000493515; BC049369; BC060839; OTTHUMT00000356021	GO:0019432; GO:0030148; GO:0030497; GO:0035338; GO:0042761; GO:0044255; GO:0044281; GO:0006629; GO:0006631; GO:0006633	triglyceride biosynthetic process; sphingolipid biosynthetic process; fatty acid elongation; long-chain fatty-acyl-CoA biosynthetic process; very long-chain fatty acid biosynthetic process; cellular lipid metabolic process; small molecule metabolic process; lipid metabolic process; fatty acid metabolic process; fatty acid biosynthetic process	traceable author statement; inferred from genetic interaction; inferred from direct assay; inferred from electronic annotation
TC1500007601.hg.1	HACD3	12.09	11.96	12.26	12.26	12.24	12.43	51495	3-hydroxyacyl-CoA dehydratase 3	Multiple_Complex	NM_016395; ENST00000261875; ENST00000442729; ENST00000561763; ENST00000562832; ENST00000562901; ENST00000565299; ENST00000566074; ENST00000566239; ENST00000566511; ENST00000568793; ENST00000569894; ENST00000624437; BC047685; BC058912; OTTHUMT00000419739	GO:0007249; GO:0007257; GO:0007264; GO:0007266; GO:0016601; GO:0030497; GO:0042761; GO:0043547; GO:0045070; GO:0046726; GO:0006629; GO:0006631; GO:0006633; GO:0007254	I-kappaB kinase/NF-kappaB signaling; activation of JUN kinase activity; small GTPase mediated signal transduction; Rho protein signal transduction; Rac protein signal transduction; fatty acid elongation; very long-chain fatty acid biosynthetic process; positive regulation of GTPase activity; positive regulation of viral genome replication; positive regulation by virus of viral protein levels in h…	inferred from electronic annotation; traceable author statement; non-traceable author statement; inferred from direct assay; inferred from mutant phenotype
TC0900009685.hg.1	HACD4	13.4	13.67	13.08	13.19	13.62	13.05	401494	3-hydroxyacyl-CoA dehydratase 4	Multiple_Complex	NM_001010915; ENST00000488436; ENST00000495827; BC114215; OTTHUMT00000055434	GO:0030497; GO:0042761; GO:0006629; GO:0006631; GO:0006633	fatty acid elongation; very long-chain fatty acid biosynthetic process; lipid metabolic process; fatty acid metabolic process; fatty acid biosynthetic process	inferred from direct assay; inferred from electronic annotation
TC0200012383.hg.1	HAAO	4.35	4.17	4.58	4.25	4.23	4.54	23498	3-hydroxyanthranilate 3,4-dioxygenase	Multiple_Complex	NM_012205; ENST00000294973; ENST00000402268; ENST00000402698; ENST00000404451; ENST00000406007; ENST00000406924; ENST00000431905; BC029510; OTTHUMT00000325948; OTTHUMT00000325949; OTTHUMT00000325951; OTTHUMT00000325952; OTTHUMT00000325953; OTTHUMT00000325954; OTTHUMT00000353775	GO:0006569; GO:0010043; GO:0019805; GO:0034354; GO:0034641; GO:0043420; GO:0044281; GO:0046686; GO:0046874; GO:0055114; GO:0070050; GO:0009435; GO:0019363	tryptophan catabolic process; response to zinc ion; quinolinate biosynthetic process; 'de novo' NAD biosynthetic process from tryptophan; cellular nitrogen compound metabolic process; anthranilate metabolic process; small molecule metabolic process; response to cadmium ion; quinolinate metabolic process; oxidation-reduction process; neuron cellular homeostasis; NAD biosynthetic process; pyridine …	traceable author statement; inferred from direct assay; non-traceable author statement; not recorded; inferred from electronic annotation; inferred from mutant phenotype	NM_012205	HumanCyc; MetaCyc	PWY-5651; PWY-6309; PWY-6505; PWY-5647
TC0300013751.hg.1	BDH1	9.35	9.72	9.25	10.01	10.29	9.51	622	3-hydroxybutyrate dehydrogenase, type 1	Multiple_Complex	NM_004051; NM_203315; ENST00000358186; ENST00000392378; ENST00000392379; ENST00000431056; ENST00000432819; ENST00000434143; ENST00000441275; ENST00000445160; ENST00000446746; ENST00000455876; ENST00000468710; ENST00000476764; ENST00000477015; ENST00000479425; ENST00000483920; ENST00000492681; ENST00000495285; BC005844; BC011964; BC019317; OTTHUMT00000340267; OTTHUMT00000340268; OTTHUMT00000340269…	GO:0044255; GO:0044281; GO:0046950; GO:0046951; GO:0046952; GO:0055114; GO:0008152; GO:0001889; GO:0007420; GO:0007584; GO:0042493; GO:0009636; GO:0009725; GO:0046686; GO:0032355; GO:0032868; GO:0042594; GO:0045471; GO:0051412; GO:0060416; GO:0060612	cellular lipid metabolic process; small molecule metabolic process; cellular ketone body metabolic process; ketone body biosynthetic process; ketone body catabolic process; oxidation-reduction process; metabolic process; liver development; brain development; response to nutrient; response to drug; response to toxic substance; response to hormone; response to cadmium ion; response to estradiol; re…	traceable author statement; inferred from electronic annotation	NM_004051; NM_203315; ENST00000358186; ENST00000392378; ENST00000392379; ENST00000431056; ENST00000432819; ENST00000434143; ENST00000441275; ENST00000445160; ENST00000446746; ENST00000455876; ENST00000468710; ENST00000476764; ENST00000477015; ENST00000479425; ENST00000483920; ENST00000492681; ENST00000495285; BC005844; BC011964; BC019317; OTTHUMT00000340267; OTTHUMT00000340268; OTTHUMT00000340269…	GenMAPP	Synthesis_and_Degradation_of_Keton_Bodies_KEGG
TC0400012952.hg.1	BDH2	8.69	8.71	8.74	8.74	8.26	8.92	56898	3-hydroxybutyrate dehydrogenase, type 2	Multiple_Complex	NM_020139; ENST00000296424; ENST00000464039; ENST00000475058; ENST00000492366; ENST00000504285; ENST00000506521; ENST00000509245; ENST00000511354; ENST00000513518; BC001953; BC037277; BC095414; OTTHUMT00000157159; OTTHUMT00000157160; OTTHUMT00000157161; OTTHUMT00000157162; OTTHUMT00000364164; OTTHUMT00000364165; OTTHUMT00000364185; OTTHUMT00000364186; OTTHUMT00000364187	GO:0006635; GO:0019290; GO:0030855; GO:0042168; GO:0044255; GO:0044281; GO:0046950; GO:0046951; GO:0055072; GO:0008152; GO:0055114	fatty acid beta-oxidation; siderophore biosynthetic process; epithelial cell differentiation; heme metabolic process; cellular lipid metabolic process; small molecule metabolic process; cellular ketone body metabolic process; ketone body biosynthetic process; iron ion homeostasis; metabolic process; oxidation-reduction process	inferred from direct assay; not recorded; inferred from sequence or structural similarity; traceable author statement; inferred from electronic annotation	NM_020139; BC001953; BC037277	MetaCyc	PWY66-367; PWY66-368
TC0700010581.hg.1	HIBADH	9.3	9.09	9.17	9.6	9.47	9.1	11112	3-hydroxyisobutyrate dehydrogenase	Multiple_Complex	NM_152740; ENST00000265395; ENST00000425715; ENST00000428288; ENST00000496814; BC032324; OTTHUMT00000214132; OTTHUMT00000327511; OTTHUMT00000327512; OTTHUMT00000327513	GO:0006574; GO:0009083; GO:0034641; GO:0044281; GO:0055114	valine catabolic process; branched-chain amino acid catabolic process; cellular nitrogen compound metabolic process; small molecule metabolic process; oxidation-reduction process	inferred from direct assay; inferred from electronic annotation; traceable author statement	NM_152740; BC032324	HumanCyc	VALDEG-PWY
TC0200015225.hg.1	HIBCH	9.14	9.28	9.04	9.17	9.19	9.19	26275	3-hydroxyisobutyryl-CoA hydrolase	Multiple_Complex	NM_014362; NM_198047; ENST00000359678; ENST00000392332; ENST00000392333; ENST00000399855; ENST00000409820; ENST00000409934; ENST00000410045; ENST00000414928; ENST00000416732; ENST00000485992; ENST00000486981; ENST00000489147; ENST00000489269; ENST00000495792; ENST00000622246; BC067822; OTTHUMT00000255933; OTTHUMT00000334937; OTTHUMT00000334938; OTTHUMT00000334939; OTTHUMT00000334940; OTTHUMT00000…	GO:0006574; GO:0009083; GO:0034641; GO:0044281; GO:0008152	valine catabolic process; branched-chain amino acid catabolic process; cellular nitrogen compound metabolic process; small molecule metabolic process; metabolic process	inferred from electronic annotation; traceable author statement	NM_014362	HumanCyc	VALDEG-PWY
TC0100013303.hg.1	HMGCL	7.85	7.57	7.41	7.94	8.02	7.56	3155	3-hydroxymethyl-3-methylglutaryl-CoA lyase	Multiple_Complex	NM_000191; NM_001166059; ENST00000235958; ENST00000374487; ENST00000374490; ENST00000436439; ENST00000479458; ENST00000496907; ENST00000498698; ENST00000509389; ENST00000513148; BC010570; OTTHUMT00000008252; OTTHUMT00000008253; OTTHUMT00000008254; OTTHUMT00000008255; OTTHUMT00000008257; OTTHUMT00000372570; OTTHUMT00000372571; OTTHUMT00000372572; OTTHUMT00000372573	GO:0001889; GO:0006552; GO:0006637; GO:0007005; GO:0007584; GO:0042594; GO:0044255; GO:0044281; GO:0046950; GO:0046951; GO:0051262; GO:0070542	liver development; leucine catabolic process; acyl-CoA metabolic process; mitochondrion organization; response to nutrient; response to starvation; cellular lipid metabolic process; small molecule metabolic process; cellular ketone body metabolic process; ketone body biosynthetic process; protein tetramerization; response to fatty acid	inferred from electronic annotation; non-traceable author statement; traceable author statement; inferred from direct assay	NM_000191; NM_001166059; ENST00000235958; ENST00000374487; ENST00000374490; ENST00000436439; ENST00000479458; ENST00000496907; ENST00000498698; ENST00000509389; ENST00000513148; BC010570; OTTHUMT00000008252; OTTHUMT00000008253; OTTHUMT00000008254; OTTHUMT00000008255; OTTHUMT00000008257; OTTHUMT00000372570; OTTHUMT00000372571; OTTHUMT00000372572; OTTHUMT00000372573	GenMAPP; HumanCyc	Synthesis_and_Degradation_of_Keton_Bodies_KEGG; LEU-DEG2-PWY; PWY-5074; LEUDEG-PWY
TC0600012110.hg.1	HMGCLL1	4.79	4.66	4.71	4.85	4.71	4.65	54511	3-hydroxymethyl-3-methylglutaryl-CoA lyase-like 1	Multiple_Complex	NM_001042406; NM_001287741; NM_001287746; NM_001287753; NM_019036; NR_109867; NR_109869; ENST00000274901; ENST00000308161; ENST00000370850; ENST00000370852; ENST00000398661; ENST00000428842; ENST00000507223; ENST00000508459; ENST00000515546; BC024194; OTTHUMT00000040997; OTTHUMT00000040998; OTTHUMT00000040999; OTTHUMT00000360290; OTTHUMT00000360291; OTTHUMT00000360292; OTTHUMT00000360293; OTTHUMT…	GO:0046951	ketone body biosynthetic process	inferred from direct assay; inferred from electronic annotation
TC1800008903.hg.1	KDSR	8.8	8.42	7.82	10.21	9.95	9.66	2531	3-ketodihydrosphingosine reductase	Multiple_Complex	NM_002035; ENST00000326575; ENST00000406396; ENST00000585456; ENST00000585750; ENST00000586791; ENST00000587292; ENST00000588089; ENST00000589530; ENST00000589592; ENST00000590056; ENST00000591902; ENST00000592327; BC008797; OTTHUMT00000256200; OTTHUMT00000450706; OTTHUMT00000450707; OTTHUMT00000450708; OTTHUMT00000450709; OTTHUMT00000450813; OTTHUMT00000450814; OTTHUMT00000450815; OTTHUMT0000045…	GO:0006665; GO:0006666; GO:0030148; GO:0044281; GO:0055114; GO:0006629; GO:0008152	sphingolipid metabolic process; 3-keto-sphinganine metabolic process; sphingolipid biosynthetic process; small molecule metabolic process; oxidation-reduction process; lipid metabolic process; metabolic process	traceable author statement; inferred from direct assay; inferred from electronic annotation	NM_002035; BC008797	MetaCyc	SPHINGOLIPID-SYN-PWY; PWY-5129; PWY3DJ-12
TC0500010599.hg.1	OXCT1	11.75	11.79	11.6	11.89	12.24	11.64	5019	3-oxoacid CoA-transferase 1	Multiple_Complex					NM_000436; ENST00000196371; ENST00000503374; ENST00000508557; ENST00000509987; ENST00000510634; ENST00000512084; ENST00000513081; ENST00000514723; BC009001; OTTHUMT00000211594; OTTHUMT00000367149; OTTHUMT00000367150; OTTHUMT00000367151; OTTHUMT00000367152; OTTHUMT00000367153; OTTHUMT00000367154; OTTHUMT00000367155	GenMAPP	Synthesis_and_Degradation_of_Keton_Bodies_KEGG
TC0100013805.hg.1	OXCT2	4.82	4.76	5.34	4.94	4.72	4.18	64064	3-oxoacid CoA-transferase 2	Coding	NM_022120; ENST00000327582; OTTHUMT00000025656	GO:0046952; GO:0008152	ketone body catabolic process; metabolic process	inferred from electronic annotation
TC0100007910.hg.1	OXCT2P1	6.08	4.97	5.75	5.89	5.95	5.85	192217	3-oxoacid CoA-transferase 2 pseudogene 1	Multiple_Complex	BC072388	GO:0008152; GO:0046952	metabolic process; ketone body catabolic process	inferred from electronic annotation
TC0300013803.hg.1	OXSM	4.38	4.44	4.3	4.43	4.18	4.57	54995	3-oxoacyl-ACP synthase, mitochondrial	NonCoding	ENST00000460195; ENST00000464688; OTTHUMT00000340816; OTTHUMT00000340817	GO:0006637; GO:0051790; GO:0051792; GO:0006629; GO:0006631; GO:0006633; GO:0008152	acyl-CoA metabolic process; short-chain fatty acid biosynthetic process; medium-chain fatty acid biosynthetic process; lipid metabolic process; fatty acid metabolic process; fatty acid biosynthetic process; metabolic process	inferred from direct assay; inferred from electronic annotation
TC0300013804.hg.1	OXSM	8.06	8.41	8.54	8.39	8.32	8.84	54995	3-oxoacyl-ACP synthase, mitochondrial	Multiple_Complex	NM_001145391; NM_017897; NR_026937; ENST00000280701; ENST00000420173; ENST00000428266; ENST00000448177; ENST00000449808; ENST00000626005; BC008202; OTTHUMT00000252876; OTTHUMT00000340813; OTTHUMT00000340814; OTTHUMT00000340818; OTTHUMT00000340819	GO:0006637; GO:0051790; GO:0051792; GO:0006629; GO:0006631; GO:0006633; GO:0008152	acyl-CoA metabolic process; short-chain fatty acid biosynthetic process; medium-chain fatty acid biosynthetic process; lipid metabolic process; fatty acid metabolic process; fatty acid biosynthetic process; metabolic process	inferred from direct assay; inferred from electronic annotation	NM_017897; BC008202	HumanCyc	FASYN-INITIAL-PWY; PWY-5965; PWY-5966
TC0400011538.hg.1	PAPSS1	9.62	9.62	9.39	9.64	9.5	9.4	9061	3-phosphoadenosine 5-phosphosulfate synthase 1	Multiple_Complex	NM_005443; ENST00000265174; ENST00000502431; ENST00000504987; ENST00000506544; ENST00000511304; ENST00000512641; ENST00000514489; ENST00000514815; BC011392; BC050627; OTTHUMT00000253946; OTTHUMT00000363703; OTTHUMT00000363704; OTTHUMT00000363705; OTTHUMT00000363706; OTTHUMT00000363707; OTTHUMT00000363708; OTTHUMT00000363709	GO:0000103; GO:0001501; GO:0005975; GO:0006805; GO:0016310; GO:0030203; GO:0044281; GO:0050427; GO:0050428; GO:0008152	sulfate assimilation; skeletal system development; carbohydrate metabolic process; xenobiotic metabolic process; phosphorylation; glycosaminoglycan metabolic process; small molecule metabolic process; 3'-phosphoadenosine 5'-phosphosulfate metabolic process; 3'-phosphoadenosine 5'-phosphosulfate biosynthetic process; metabolic process	not recorded; inferred from electronic annotation; traceable author statement	NM_005443; BC011392	HumanCyc; MetaCyc	PWY-5340; P224-PWY; DISSULFRED-PWY; PWY-5278; SULFMETII-PWY; PWY-6683
TC1000008354.hg.1	PAPSS2	3.38	3.5	3.63	3.86	3.34	3.74	9060	3-phosphoadenosine 5-phosphosulfate synthase 2	Multiple_Complex	NM_001015880; NM_004670; ENST00000361175; ENST00000456849; ENST00000465996; ENST00000482258; BC009894; OTTHUMT00000049229; OTTHUMT00000049230; OTTHUMT00000049231	GO:0000103; GO:0001501; GO:0005975; GO:0006805; GO:0007596; GO:0016310; GO:0030203; GO:0044281; GO:0050427; GO:0050428; GO:0060348; GO:0008152	sulfate assimilation; skeletal system development; carbohydrate metabolic process; xenobiotic metabolic process; blood coagulation; phosphorylation; glycosaminoglycan metabolic process; small molecule metabolic process; 3'-phosphoadenosine 5'-phosphosulfate metabolic process; 3'-phosphoadenosine 5'-phosphosulfate biosynthetic process; bone development; metabolic process	not recorded; inferred from electronic annotation; traceable author statement	NM_004670; BC009894	HumanCyc; MetaCyc	PWY-5340; P224-PWY; DISSULFRED-PWY; PWY-5278; SULFMETII-PWY; PWY-6683
TC1600006619.hg.1	PDPK1	9.5	9.44	9.48	9.4	9.59	9.83	5170	3-phosphoinositide dependent protein kinase 1	Multiple_Complex					NM_001261816; NM_002613; NM_031268; ENST00000268673; ENST00000342085; ENST00000389224; ENST00000441549; ENST00000460496; ENST00000461815; ENST00000462923; ENST00000464702; ENST00000471311; ENST00000474706; ENST00000478708; ENST00000491073; ENST00000492021; ENST00000561962; ENST00000566659; ENST00000569721; ENST00000570136; BC006339; BC012103; BC033494; OTTHUMT00000250831; OTTHUMT00000250832; OTTH…	GenMAPP	Integrin-mediated_cell_adhesion_KEGG
TC1600006826.hg.1	ABAT	4.93	4.69	4.59	4.17	4.68	4.66	18	4-aminobutyrate aminotransferase	Multiple_Complex					NM_000663; BC015628	HumanCyc; MetaCyc	GLUDEG-I-PWY; BETA-ALA-DEGRADATION-I-PWY; YEAST-4AMINOBUTMETAB-PWY; 4AMINOBUTMETAB-PWY; VALDEG-PWY
TC1000012489.hg.1	HOGA1	5.24	5.14	4.99	4.91	4.88	4.79	112817	4-hydroxy-2-oxoglutarate aldolase 1	Multiple_Complex	NM_001134670; NM_138413; ENST00000370642; ENST00000370646; ENST00000370647; ENST00000465608; BC011916; BC045550; BC057821; OTTHUMT00000049724; OTTHUMT00000049725; OTTHUMT00000049726; OTTHUMT00000049727	GO:0009436; GO:0019470; GO:0033609; GO:0042866; GO:0046487; GO:0008152	glyoxylate catabolic process; 4-hydroxyproline catabolic process; oxalate metabolic process; pyruvate biosynthetic process; glyoxylate metabolic process; metabolic process	inferred from mutant phenotype; inferred from direct assay; inferred from electronic annotation
TC1200012215.hg.1	HPD	3.11	2.88	3.17	3.68	3.05	2.54	3242	4-hydroxyphenylpyruvate dioxygenase	Multiple_Complex	NM_001171993; NM_002150; ENST00000289004; ENST00000535114; ENST00000542159; ENST00000543163; BC024287; OTTHUMT00000402184; OTTHUMT00000402185; OTTHUMT00000402187; OTTHUMT00000402188	GO:0006559; GO:0006572; GO:0034641; GO:0044281; GO:0055114; GO:0009072	L-phenylalanine catabolic process; tyrosine catabolic process; cellular nitrogen compound metabolic process; small molecule metabolic process; oxidation-reduction process; aromatic amino acid family metabolic process	inferred from electronic annotation; traceable author statement; inferred from sequence or structural similarity	NM_002150; BC024287	HumanCyc	TYRFUMCAT-PWY
TC0100008120.hg.1	HPDL	4.16	3.5	3.73	4.1	3.87	4.08	84842	4-hydroxyphenylpyruvate dioxygenase-like	Coding	NM_032756; ENST00000334815; BC007293; OTTHUMT00000020527	GO:0009072; GO:0055114	aromatic amino acid family metabolic process; oxidation-reduction process	inferred from electronic annotation
TC1700011736.hg.1	NT5C	9.94	8.91	9.05	9.73	9.14	8.85	30833	5, 3-nucleotidase, cytosolic	Multiple_Complex
TC1500010900.hg.1	MTHFS	6.73	7.15	7.03	6.3	6.54	6.46	10588	5,10-methenyltetrahydrofolate synthetase (5-formyltetrahydrofolate cyclo-ligase)	Multiple_Complex	NM_001199758; NM_006441; NR_037654; ENST00000258874; ENST00000559722; ENST00000560261; ENST00000560919; ENST00000567415; ENST00000611007; ENST00000615374; BC019921; OTTHUMT00000291374; OTTHUMT00000416723; OTTHUMT00000416725; OTTHUMT00000416726	GO:0006536; GO:0009396; GO:0015942; GO:0035999; GO:0046653; GO:0046657; GO:0008152	glutamate metabolic process; folic acid-containing compound biosynthetic process; formate metabolic process; tetrahydrofolate interconversion; tetrahydrofolate metabolic process; folic acid catabolic process; metabolic process	inferred from mutant phenotype; not recorded; non-traceable author statement; inferred from direct assay; inferred from electronic annotation	NM_006441; BC019921	HumanCyc	PWY-2201
TC1700007057.hg.1	NT5M	7.15	6.62	7.05	7.18	7.3	6.92	56953	5,3-nucleotidase, mitochondrial	Multiple_Complex	NM_020201; ENST00000389022; ENST00000470418; ENST00000478373; ENST00000480529; ENST00000483704; ENST00000582909; ENST00000616989; BC035838; OTTHUMT00000131596; OTTHUMT00000131597; OTTHUMT00000131598; OTTHUMT00000131599; OTTHUMT00000446045; OTTHUMT00000446046	GO:0006206; GO:0006260; GO:0009223; GO:0016311; GO:0044281; GO:0046079; GO:0046135; GO:0055086; GO:0009117; GO:0009264; GO:0006470	pyrimidine nucleobase metabolic process; DNA replication; pyrimidine deoxyribonucleotide catabolic process; dephosphorylation; small molecule metabolic process; dUMP catabolic process; pyrimidine nucleoside catabolic process; nucleobase-containing small molecule metabolic process; nucleotide metabolic process; deoxyribonucleotide catabolic process; protein dephosphorylation	traceable author statement; not recorded; inferred from electronic annotation
TC0300012665.hg.1	XRN1	12.12	12.39	12.09	12.4	12.21	12.68	54464	5-3 exoribonuclease 1	Multiple_Complex
TC2000006899.hg.1	XRN2	12.82	12.73	12.72	12.92	12.82	12.58	22803	5-3 exoribonuclease 2	Multiple_Complex	NM_012255; ENST00000377191; OTTHUMT00000078273	GO:0000738; GO:0006353; GO:0006355; GO:0006396; GO:0006397; GO:0006401; GO:0007283; GO:0016049; GO:0016070; GO:0090503; GO:0006139; GO:0006351; GO:0090305	DNA catabolic process, exonucleolytic; DNA-templated transcription, termination; regulation of transcription, DNA-templated; RNA processing; mRNA processing; RNA catabolic process; spermatogenesis; cell growth; RNA metabolic process; RNA phosphodiester bond hydrolysis, exonucleolytic; nucleobase-containing compound metabolic process; transcription, DNA-templated; nucleic acid phosphodiester bond …	inferred from direct assay; inferred from electronic annotation; traceable author statement; inferred from expression pattern; inferred from sequence or structural similarity	NM_012255; ENST00000377191; OTTHUMT00000078273	GenMAPP	mRNA_processing_Reactome
TC0200010713.hg.1	ATIC	10.51	10.56	10.62	10.76	10.49	10.91	471	5-aminoimidazole-4-carboxamide ribonucleotide formyltransferase/IMP cyclohydrolase	Multiple_Complex					NM_004044; BC008879	HumanCyc	PWY-6123; PWY-6124
TC0300007466.hg.1	ALAS1	10.92	11.01	11.38	11.05	11.03	11.5	211	5-aminolevulinate synthase 1	Multiple_Complex	NM_000688; NM_001304443; NM_001304444; NM_199166; ENST00000310271; ENST00000394965; ENST00000459884; ENST00000469224; ENST00000484952; ENST00000493402; BC011798; OTTHUMT00000350207; OTTHUMT00000350208; OTTHUMT00000350209; OTTHUMT00000350210; OTTHUMT00000350212; OTTHUMT00000350213	GO:0006778; GO:0006782; GO:0006783; GO:0006996; GO:0007005; GO:0044255; GO:0044281; GO:0008152; GO:0009058; GO:0033014	porphyrin-containing compound metabolic process; protoporphyrinogen IX biosynthetic process; heme biosynthetic process; organelle organization; mitochondrion organization; cellular lipid metabolic process; small molecule metabolic process; metabolic process; biosynthetic process; tetrapyrrole biosynthetic process	traceable author statement; inferred from electronic annotation	NM_000688; NM_001304443; NM_001304444; NM_199166; ENST00000310271; ENST00000394965; ENST00000459884; ENST00000469224; ENST00000484952; ENST00000493402; BC011798; OTTHUMT00000350207; OTTHUMT00000350208; OTTHUMT00000350209; OTTHUMT00000350210; OTTHUMT00000350212; OTTHUMT00000350213	GenMAPP; HumanCyc	Heme_Biosynthesis; PWY-5189
TC0X00009795.hg.1	ALAS2	3.74	3.78	3.86	3.72	3.99	4.09	212	5-aminolevulinate synthase 2	Multiple_Complex					NM_000032; NM_001037967; NM_001037968; ENST00000330807; ENST00000335854; ENST00000396198; ENST00000455688; ENST00000463868; ENST00000477869; ENST00000493869; ENST00000498636; BC030230; OTTHUMT00000056838; OTTHUMT00000056839; OTTHUMT00000056840; OTTHUMT00000056841; OTTHUMT00000056842; OTTHUMT00000056843; OTTHUMT00000056844; OTTHUMT00000331578; uc004dua.4	GenMAPP; HumanCyc	Heme_Biosynthesis; PWY-5189
TC0300010581.hg.1	AZI2	9.94	9.98	10.24	10.23	9.86	10.56	64343	5-azacytidine induced 2	Multiple_Complex
TC0300008768.hg.1	HMCES	10.83	10.26	11.05	10.71	10.46	10.9	56941	5-hydroxymethylcytosine (hmC) binding, ES cell-specific	Multiple_Complex	NM_001006109; NM_020187; ENST00000383463; ENST00000389735; ENST00000417226; ENST00000502878; ENST00000509042; ENST00000509551; ENST00000510314; ENST00000511665; BC009993; BC010125; BC050686; BC088363; OTTHUMT00000355470; OTTHUMT00000355471; OTTHUMT00000355472; OTTHUMT00000355473; OTTHUMT00000355474; OTTHUMT00000355475; OTTHUMT00000355476; OTTHUMT00000355478	GO:0006508	proteolysis	inferred from electronic annotation
TC0500010910.hg.1	HTR1A	3.5	3.5	3.51	3.5	3.51	3.61	3350	5-hydroxytryptamine (serotonin) receptor 1A, G protein-coupled	Coding	NM_000524; ENST00000323865; ENST00000506598; BC069159; BC136263; OTTHUMT00000368397; OTTHUMT00000368399	GO:0001662; GO:0007186; GO:0007198; GO:0007210; GO:0008283; GO:0008284; GO:0014062; GO:0035640; GO:0042053; GO:0042310; GO:0042428; GO:0046883; GO:0050795; GO:0007165; GO:0007610	behavioral fear response; G-protein coupled receptor signaling pathway; adenylate cyclase-inhibiting serotonin receptor signaling pathway; serotonin receptor signaling pathway; cell proliferation; positive regulation of cell proliferation; regulation of serotonin secretion; exploration behavior; regulation of dopamine metabolic process; vasoconstriction; serotonin metabolic process; regulation of…	inferred from sequence or structural similarity; inferred from mutant phenotype; inferred from direct assay; inferred from electronic annotation; traceable author statement	NM_000524; ENST00000323865; ENST00000506598; BC069159; BC136263; OTTHUMT00000368397; OTTHUMT00000368399	GenMAPP	GPCRDB_Class_A_Rhodopsin-like; Monoamine_GPCRs
TC0600012345.hg.1	HTR1B	4.77	4.92	4.92	4.83	5.52	5.01	3351	5-hydroxytryptamine (serotonin) receptor 1B, G protein-coupled	Coding	NM_000863; ENST00000369947; BC069065; BC096207; OTTHUMT00000041292	GO:0002031; GO:0007187; GO:0007198; GO:0007205; GO:0007268; GO:0014059; GO:0014063; GO:0030818; GO:0032229; GO:0035690; GO:0042220; GO:0042310; GO:0042756; GO:0045471; GO:0046849; GO:0050795; GO:0051385; GO:0051967; GO:0071312; GO:0071502; GO:0007165; GO:0007186; GO:0007610; GO:0007631; GO:0042493; GO:0007210	G-protein coupled receptor internalization; G-protein coupled receptor signaling pathway, coupled to cyclic nucleotide second messenger; adenylate cyclase-inhibiting serotonin receptor signaling pathway; protein kinase C-activating G-protein coupled receptor signaling pathway; synaptic transmission; regulation of dopamine secretion; negative regulation of serotonin secretion; negative regulation …	inferred from electronic annotation; traceable author statement; inferred from direct assay; inferred from sequence or structural similarity	NM_000863; ENST00000369947; BC069065; BC096207; OTTHUMT00000041292	GenMAPP	GPCRDB_Class_A_Rhodopsin-like; Monoamine_GPCRs
TC0100013272.hg.1	HTR1D	3.95	4.27	3.55	4.23	4.59	3.99	3352	5-hydroxytryptamine (serotonin) receptor 1D, G protein-coupled	Coding	NM_000864; ENST00000374619; BC007720; OTTHUMT00000008924; uc001bgn.3	GO:0007187; GO:0007193; GO:0007210; GO:0007268; GO:0009636; GO:0014827; GO:0040012; GO:0042310; GO:0050795; GO:0006939; GO:0007165; GO:0007186	G-protein coupled receptor signaling pathway, coupled to cyclic nucleotide second messenger; adenylate cyclase-inhibiting G-protein coupled receptor signaling pathway; serotonin receptor signaling pathway; synaptic transmission; response to toxic substance; intestine smooth muscle contraction; regulation of locomotion; vasoconstriction; regulation of behavior; smooth muscle contraction; signal tr…	traceable author statement; inferred from mutant phenotype; inferred from electronic annotation	NM_000864; ENST00000374619; BC007720; OTTHUMT00000008924; uc001bgn.3	GenMAPP	GPCRDB_Class_A_Rhodopsin-like; Monoamine_GPCRs
TC0600008716.hg.1	HTR1E	3.35	3.32	3.16	2.96	3.3	3.61	3354	5-hydroxytryptamine (serotonin) receptor 1E, G protein-coupled	Coding	NM_000865; ENST00000305344; BC069751; OTTHUMT00000472488	GO:0007186; GO:0007187; GO:0007193; GO:0007210; GO:0007268; GO:0030815; GO:0007165	G-protein coupled receptor signaling pathway; G-protein coupled receptor signaling pathway, coupled to cyclic nucleotide second messenger; adenylate cyclase-inhibiting G-protein coupled receptor signaling pathway; serotonin receptor signaling pathway; synaptic transmission; negative regulation of cAMP metabolic process; signal transduction	traceable author statement; inferred from mutant phenotype; inferred from direct assay; inferred from electronic annotation	NM_000865; ENST00000305344; BC069751; OTTHUMT00000472488	GenMAPP	GPCRDB_Class_A_Rhodopsin-like; Monoamine_GPCRs
TC0300008012.hg.1	HTR1F	4.41	3.51	4.21	4.07	4.3	4.07	3355	5-hydroxytryptamine (serotonin) receptor 1F, G protein-coupled	Coding	NM_000866; ENST00000319595; BC069125; OTTHUMT00000352890	GO:0007187; GO:0007193; GO:0007210; GO:0007268; GO:0007165; GO:0007186	G-protein coupled receptor signaling pathway, coupled to cyclic nucleotide second messenger; adenylate cyclase-inhibiting G-protein coupled receptor signaling pathway; serotonin receptor signaling pathway; synaptic transmission; signal transduction; G-protein coupled receptor signaling pathway	traceable author statement; inferred from mutant phenotype; inferred from direct assay; inferred from electronic annotation	NM_000866; ENST00000319595; BC069125; OTTHUMT00000352890	GenMAPP	GPCRDB_Class_A_Rhodopsin-like; Monoamine_GPCRs
TC1300008858.hg.1	HTR2A	4.05	3.65	3.39	3.68	3.58	3.56	3356	5-hydroxytryptamine (serotonin) receptor 2A, G protein-coupled	Multiple_Complex					NM_000621; NM_001165947; ENST00000378688; ENST00000542664; ENST00000543956; ENST00000612998; BC069356; BC069576; BC074848; BC074849; BC096839; OTTHUMT00000044835; OTTHUMT00000474842	GenMAPP	GPCRDB_Class_A_Rhodopsin-like; Monoamine_GPCRs
TC0200016006.hg.1	HTR2B	4.02	3.8	4.24	3.44	4.17	4.03	3357	5-hydroxytryptamine (serotonin) receptor 2B, G protein-coupled	Multiple_Complex	NM_000867; ENST00000258400; BC063123; OTTHUMT00000256957	GO:0001755; GO:0001819; GO:0001938; GO:0002031; GO:0003007; GO:0003300; GO:0006182; GO:0006874; GO:0007186; GO:0007202; GO:0007205; GO:0007210; GO:0007610; GO:0008284; GO:0010507; GO:0010513; GO:0014033; GO:0014065; GO:0014827; GO:0016310; GO:0019722; GO:0034220; GO:0035733; GO:0042310; GO:0042493; GO:0043066; GO:0043123; GO:0043406; GO:0043547; GO:0043647; GO:0048598; GO:0050715; GO:0050795; GO:…	neural crest cell migration; positive regulation of cytokine production; positive regulation of endothelial cell proliferation; G-protein coupled receptor internalization; heart morphogenesis; cardiac muscle hypertrophy; cGMP biosynthetic process; cellular calcium ion homeostasis; G-protein coupled receptor signaling pathway; activation of phospholipase C activity; protein kinase C-activating G-p…	inferred from sequence or structural similarity; inferred from direct assay; inferred from mutant phenotype; inferred from electronic annotation; inferred from expression pattern	NM_000867; ENST00000258400; BC063123; OTTHUMT00000256957	GenMAPP	GPCRDB_Class_A_Rhodopsin-like; Monoamine_GPCRs
TC0X00008178.hg.1	HTR2C	3.19	3.31	3.24	3.68	3.76	3.46	3358	5-hydroxytryptamine (serotonin) receptor 2C, G protein-coupled	Coding					NM_000868; NM_001256760; NM_001256761; ENST00000276198; ENST00000371950; ENST00000371951; BC095543; OTTHUMT00000057961; OTTHUMT00000057962; OTTHUMT00000057963; uc004epu.1	GenMAPP	GPCRDB_Class_A_Rhodopsin-like; Monoamine_GPCRs
TC1100009098.hg.1	HTR3A	4.4	4.57	3.89	4.19	3.93	4.17	3359	5-hydroxytryptamine (serotonin) receptor 3A, ionotropic	Multiple_Complex
TC1100009097.hg.1	HTR3B	3.48	3.79	3.99	3.41	3.52	3.48	9177	5-hydroxytryptamine (serotonin) receptor 3B, ionotropic	Coding	NM_006028; ENST00000260191; ENST00000537778; ENST00000543092; OTTHUMT00000398842; OTTHUMT00000398843; OTTHUMT00000398844	GO:0006810; GO:0007210; GO:0007268; GO:0007271; GO:0007274; GO:0034220; GO:0035094; GO:0042391; GO:0050877; GO:0055085; GO:0098655; GO:0006811; GO:0006812	transport; serotonin receptor signaling pathway; synaptic transmission; synaptic transmission, cholinergic; neuromuscular synaptic transmission; ion transmembrane transport; response to nicotine; regulation of membrane potential; neurological system process; transmembrane transport; cation transmembrane transport; ion transport; cation transport	traceable author statement; not recorded; inferred from electronic annotation
TC0300009686.hg.1	HTR3C	3.68	3.54	4.25	3.46	4.24	3.65	170572	5-hydroxytryptamine (serotonin) receptor 3C, ionotropic	Coding	NM_130770; ENST00000318351; BC131799; OTTHUMT00000346296	GO:0007210; GO:0007271; GO:0007274; GO:0034220; GO:0035094; GO:0042391; GO:0050877; GO:0055085; GO:0098655; GO:0006810; GO:0006811	serotonin receptor signaling pathway; synaptic transmission, cholinergic; neuromuscular synaptic transmission; ion transmembrane transport; response to nicotine; regulation of membrane potential; neurological system process; transmembrane transport; cation transmembrane transport; transport; ion transport	inferred from direct assay; not recorded; traceable author statement; inferred from electronic annotation
TC0300009685.hg.1	HTR3D	4.36	5.25	4.95	4.57	4.38	4.49	200909	5-hydroxytryptamine (serotonin) receptor 3D, ionotropic	Coding	NM_001145143; NM_001163646; NM_182537; ENST00000334128; ENST00000382489; ENST00000428798; ENST00000453435; BC101090; BC101091; OTTHUMT00000346289; OTTHUMT00000346290; OTTHUMT00000346291; OTTHUMT00000375854; uc003fmj.3	GO:0007210; GO:0007271; GO:0007274; GO:0034220; GO:0035094; GO:0042391; GO:0050877; GO:0055085; GO:0098655; GO:0006810; GO:0006811	serotonin receptor signaling pathway; synaptic transmission, cholinergic; neuromuscular synaptic transmission; ion transmembrane transport; response to nicotine; regulation of membrane potential; neurological system process; transmembrane transport; cation transmembrane transport; transport; ion transport	inferred from direct assay; not recorded; traceable author statement; inferred from electronic annotation
TC0300009688.hg.1	HTR3E	3.99	3.85	3.87	3.51	4.31	3.44	285242	5-hydroxytryptamine (serotonin) receptor 3E, ionotropic	Coding	NM_001256613; NM_001256614; NM_182589; NM_198313; NM_198314; ENST00000335304; ENST00000415389; ENST00000425359; ENST00000431041; ENST00000436361; ENST00000440596; BC101182; BC101183; BC101185; OTTHUMT00000346282; OTTHUMT00000346283; OTTHUMT00000346284; OTTHUMT00000346285; OTTHUMT00000346287; OTTHUMT00000346288; uc003fmm.3; uc010hxq.3	GO:0007210; GO:0007271; GO:0007274; GO:0034220; GO:0035094; GO:0042391; GO:0050877; GO:0055085; GO:0098655; GO:0006810; GO:0006811	serotonin receptor signaling pathway; synaptic transmission, cholinergic; neuromuscular synaptic transmission; ion transmembrane transport; response to nicotine; regulation of membrane potential; neurological system process; transmembrane transport; cation transmembrane transport; transport; ion transport	inferred from direct assay; not recorded; traceable author statement; inferred from electronic annotation
TC0500012405.hg.1	HTR4	3.43	3.64	3.76	3.73	3.69	3.84	3360	5-hydroxytryptamine (serotonin) receptor 4, G protein-coupled	Multiple_Complex					NM_000870; NM_001040169; NM_001040172; NM_001040173; NM_001286410; NM_199453; NR_104445; ENST00000360693; ENST00000362016; ENST00000377888; ENST00000517929; ENST00000519495; ENST00000520086; ENST00000520514; ENST00000521124; ENST00000521530; ENST00000521735; ENST00000522588; ENST00000524063; ENST00000631296; BC074755; BC095497; OTTHUMT00000252187; OTTHUMT00000374110; OTTHUMT00000374112; OTTHUMT00…	GenMAPP	GPCRDB_Class_A_Rhodopsin-like; Monoamine_GPCRs
TC0700009796.hg.1	HTR5A	3.51	3.32	3.85	3.79	3.26	3.45	3361	5-hydroxytryptamine (serotonin) receptor 5A, G protein-coupled	Multiple_Complex	NM_024012; ENST00000287907; ENST00000486819; BC112021; BC113468; OTTHUMT00000322240; OTTHUMT00000322241	GO:0007186; GO:0007187; GO:0007210; GO:0019933; GO:0021766; GO:0032355; GO:0007165; GO:0007420	G-protein coupled receptor signaling pathway; G-protein coupled receptor signaling pathway, coupled to cyclic nucleotide second messenger; serotonin receptor signaling pathway; cAMP-mediated signaling; hippocampus development; response to estradiol; signal transduction; brain development	traceable author statement; inferred from electronic annotation; inferred from direct assay	NM_024012; ENST00000287907; ENST00000486819; BC112021; BC113468; OTTHUMT00000322240; OTTHUMT00000322241	GenMAPP	GPCRDB_Class_A_Rhodopsin-like; Monoamine_GPCRs
TC0100007175.hg.1	HTR6	4.17	3.47	3.37	2.98	3.27	3.27	3362	5-hydroxytryptamine (serotonin) receptor 6, G protein-coupled	Multiple_Complex	NM_000871; ENST00000289753; BC074995; BC074996; OTTHUMT00000007704	GO:0007187; GO:0007210; GO:0007268; GO:0021795; GO:0032008; GO:0007165; GO:0007186; GO:0007420; GO:0007612; GO:0042493; GO:0014050; GO:0014053; GO:0014054; GO:0014058; GO:0032355; GO:0033603; GO:0060291	G-protein coupled receptor signaling pathway, coupled to cyclic nucleotide second messenger; serotonin receptor signaling pathway; synaptic transmission; cerebral cortex cell migration; positive regulation of TOR signaling; signal transduction; G-protein coupled receptor signaling pathway; brain development; learning; response to drug; negative regulation of glutamate secretion; negative regulati…	traceable author statement; inferred from electronic annotation; inferred from sequence or structural similarity; inferred from direct assay	NM_000871; ENST00000289753; BC074995; BC074996; OTTHUMT00000007704	GenMAPP	GPCRDB_Class_A_Rhodopsin-like; Monoamine_GPCRs
TC1000011398.hg.1	HTR7	3.97	4.68	3.73	3.45	3.77	3.51	3363	5-hydroxytryptamine (serotonin) receptor 7, adenylate cyclase-coupled	Multiple_Complex	NM_000872; NM_019859; NM_019860; ENST00000277874; ENST00000336152; ENST00000371719; BC047526; OTTHUMT00000049343; OTTHUMT00000049344; OTTHUMT00000049345	GO:0006939; GO:0007187; GO:0007210; GO:0007268; GO:0007623; GO:0008015; GO:0042310; GO:0007165; GO:0007186	smooth muscle contraction; G-protein coupled receptor signaling pathway, coupled to cyclic nucleotide second messenger; serotonin receptor signaling pathway; synaptic transmission; circadian rhythm; blood circulation; vasoconstriction; signal transduction; G-protein coupled receptor signaling pathway	inferred from electronic annotation; traceable author statement	NM_000872; NM_019859; NM_019860; ENST00000277874; ENST00000336152; ENST00000371719; BC047526; OTTHUMT00000049343; OTTHUMT00000049344; OTTHUMT00000049345	GenMAPP	GPCRDB_Class_A_Rhodopsin-like; Monoamine_GPCRs
TC0100012101.hg.1	MTR	9.44	9.67	9.98	9.55	9.94	9.59	4548	5-methyltetrahydrofolate-homocysteine methyltransferase	Multiple_Complex					NM_000254	HumanCyc	HOMOSER-METSYN-PWY; ADENOSYLHOMOCYSCAT-PWY; PWY-2201
TC0500013152.hg.1	MTRR	3.6	3.29	3.51	3.47	3.39	2.98	4552	5-methyltetrahydrofolate-homocysteine methyltransferase reductase	NonCoding	ENST00000507837; ENST00000511639; OTTHUMT00000366330; OTTHUMT00000366331	GO:0000096; GO:0006306; GO:0006555; GO:0006766; GO:0006767; GO:0006805; GO:0009086; GO:0009235; GO:0032259; GO:0033353; GO:0034641; GO:0043418; GO:0044281; GO:0046655; GO:0055114; GO:1904042; GO:0008652	sulfur amino acid metabolic process; DNA methylation; methionine metabolic process; vitamin metabolic process; water-soluble vitamin metabolic process; xenobiotic metabolic process; methionine biosynthetic process; cobalamin metabolic process; methylation; S-adenosylmethionine cycle; cellular nitrogen compound metabolic process; homocysteine catabolic process; small molecule metabolic process; fo…	traceable author statement; inferred from sequence or structural similarity; inferred from direct assay; inferred from electronic annotation
TC0500013153.hg.1	MTRR	11.14	10.87	11.23	11.35	11.37	11.47	4552	5-methyltetrahydrofolate-homocysteine methyltransferase reductase	Multiple_Complex
TC0600009228.hg.1	NT5DC1	9.41	9.71	9.33	9.66	9.84	8.95	221294	5-nucleotidase domain containing 1	Multiple_Complex	NM_152729; ENST00000319550; ENST00000417846; ENST00000419791; ENST00000460749; BC108699; BC136832; BC136841; OTTHUMT00000041930; OTTHUMT00000041931; OTTHUMT00000041932; OTTHUMT00000041933	GO:0016311; GO:0008152; GO:0006470	dephosphorylation; metabolic process; protein dephosphorylation	not recorded; inferred from electronic annotation
TC0300011173.hg.1	NT5DC2	11.36	11.33	11.29	10.91	10.81	11.08	64943	5-nucleotidase domain containing 2	Multiple_Complex	NM_001134231; NM_022908; ENST00000307076; ENST00000422318; ENST00000459839; ENST00000462261; ENST00000463947; ENST00000466112; ENST00000469616; ENST00000471522; ENST00000478091; ENST00000479024; ENST00000486792; ENST00000487779; ENST00000489316; ENST00000490681; ENST00000492555; BC014550; OTTHUMT00000351509; OTTHUMT00000351560; OTTHUMT00000351561; OTTHUMT00000351562; OTTHUMT00000351563; OTTHUMT00…	GO:0016311; GO:0008152; GO:0006470	dephosphorylation; metabolic process; protein dephosphorylation	not recorded; inferred from electronic annotation
TC1200012835.hg.1	NT5DC3	6.56	5.86	6.33	6.06	5.69	6.65	51559	5-nucleotidase domain containing 3	Multiple_Complex	NM_001031701; ENST00000392876; ENST00000415849; ENST00000465502; ENST00000474268; BC052293; OTTHUMT00000347118; OTTHUMT00000347120; OTTHUMT00000347121; OTTHUMT00000347122	GO:0016311; GO:0008152; GO:0006470	dephosphorylation; metabolic process; protein dephosphorylation	not recorded; inferred from electronic annotation
TC0200016509.hg.1	NT5DC4	3.97	4.22	3.97	3.91	4.18	3.68	284958	5-nucleotidase domain containing 4	NonCoding	ENST00000484666; OTTHUMT00000330649	GO:0016311; GO:0008152	dephosphorylation; metabolic process	not recorded; inferred from electronic annotation
TC0200016510.hg.1	NT5DC4	5.76	6.07	5.73	5.56	5.87	6.2	284958	5-nucleotidase domain containing 4	NonCoding	ENST00000462854; ENST00000470675; ENST00000491170; ENST00000497526; OTTHUMT00000330648; OTTHUMT00000330650; OTTHUMT00000330651; OTTHUMT00000330652	GO:0016311; GO:0008152	dephosphorylation; metabolic process	not recorded; inferred from electronic annotation
TC0100013801.hg.1	NT5C1A	4.19	4.18	3.37	4.12	3.72	4.03	84618	5-nucleotidase, cytosolic IA	Multiple_Complex	NM_032526; ENST00000235628; BC103879; BC103880; OTTHUMT00000025626; uc001cdq.1	GO:0006144; GO:0006195; GO:0006206; GO:0009116; GO:0009128; GO:0016311; GO:0044281; GO:0046085; GO:0046135; GO:0055086; GO:0009117; GO:0006470	purine nucleobase metabolic process; purine nucleotide catabolic process; pyrimidine nucleobase metabolic process; nucleoside metabolic process; purine nucleoside monophosphate catabolic process; dephosphorylation; small molecule metabolic process; adenosine metabolic process; pyrimidine nucleoside catabolic process; nucleobase-containing small molecule metabolic process; nucleotide metabolic pro…	traceable author statement; non-traceable author statement; inferred from electronic annotation; not recorded
TC0200011868.hg.1	NT5C1B; NT5C1B-RDH14; RDH14	3.32	3.21	3.33	3.48	2.66	3.15	93034; 100526794; 57665	5-nucleotidase, cytosolic IB; NT5C1B-RDH14 readthrough; retinol dehydrogenase 14 (all-trans/9-cis/11-cis)	Multiple_Complex	NM_001002006; NM_001199086; NM_001199087; NM_001199088; NM_001199103; NM_001199104; NM_020905; NM_033253; ENST00000304081; ENST00000359846; ENST00000381249; ENST00000406971; ENST00000416783; ENST00000418427; ENST00000444297; ENST00000460052; ENST00000468071; ENST00000490687; ENST00000532967; BC009830; BC136387; BC171761; OTTHUMT00000207394; OTTHUMT00000323821; OTTHUMT00000323822; OTTHUMT000003238…	GO:0006144; GO:0006195; GO:0016311; GO:0044281; GO:0055086; GO:0009117; GO:0001649; GO:0042572; GO:0055114; GO:0008152; GO:0006470	purine nucleobase metabolic process; purine nucleotide catabolic process; dephosphorylation; small molecule metabolic process; nucleobase-containing small molecule metabolic process; nucleotide metabolic process; osteoblast differentiation; retinol metabolic process; oxidation-reduction process; metabolic process; protein dephosphorylation	traceable author statement; not recorded; inferred from electronic annotation; inferred from direct assay
TC1000011704.hg.1	NT5C2	12.81	12.71	12.88	12.74	12.74	12.72	22978	5-nucleotidase, cytosolic II	Multiple_Complex
TC0700010692.hg.1	NT5C3A	11.39	11.43	11.44	12.31	11.81	12.57	51251	5-nucleotidase, cytosolic IIIA	Multiple_Complex
TC1700010690.hg.1	NT5C3B	9.06	9.02	9.6	9.92	9.96	10.05	115024	5-nucleotidase, cytosolic IIIB	Multiple_Complex	NM_052935; NR_033464; NR_033465; ENST00000393910; ENST00000415460; ENST00000435506; ENST00000445655; ENST00000460893; ENST00000469698; ENST00000470690; ENST00000475053; ENST00000476921; ENST00000481693; ENST00000486304; ENST00000495317; ENST00000517701; ENST00000520442; ENST00000521789; ENST00000523903; BC013742; BC014132; BC016971; BC067788; OTTHUMT00000257423; OTTHUMT00000257425; OTTHUMT0000025…	GO:0000288; GO:0009117; GO:0010467; GO:0016311; GO:0043928; GO:0006470	nuclear-transcribed mRNA catabolic process, deadenylation-dependent decay; nucleotide metabolic process; gene expression; dephosphorylation; exonucleolytic nuclear-transcribed mRNA catabolic process involved in deadenylation-dependent decay; protein dephosphorylation	traceable author statement; inferred from electronic annotation
TC0600008697.hg.1	NT5E	4.67	5.2	5.44	4.54	5.07	5.07	4907	5-nucleotidase, ecto (CD73)	Multiple_Complex	NM_001204813; NM_002526; ENST00000257770; ENST00000369646; ENST00000369651; ENST00000416334; ENST00000437581; BC065937; OTTHUMT00000041388; OTTHUMT00000041389; OTTHUMT00000041390; OTTHUMT00000041391; uc010kbr.3	GO:0006144; GO:0006164; GO:0006195; GO:0006196; GO:0006206; GO:0006259; GO:0007159; GO:0007420; GO:0010044; GO:0016311; GO:0044281; GO:0046086; GO:0046135; GO:0046889; GO:0050728; GO:0055086; GO:0009166; GO:0046085; GO:0006470	purine nucleobase metabolic process; purine nucleotide biosynthetic process; purine nucleotide catabolic process; AMP catabolic process; pyrimidine nucleobase metabolic process; DNA metabolic process; leukocyte cell-cell adhesion; brain development; response to aluminum ion; dephosphorylation; small molecule metabolic process; adenosine biosynthetic process; pyrimidine nucleoside catabolic proces…	traceable author statement; inferred from electronic annotation; inferred from direct assay
TC0800012185.hg.1	OPLAH	6.42	6.81	6.47	6.23	6.8	6.74	26873	5-oxoprolinase (ATP-hydrolysing)	Multiple_Complex	NM_017570; ENST00000527993; ENST00000531027; ENST00000567871; ENST00000618853; BC142672; BC150206; OTTHUMT00000384059; OTTHUMT00000384062; OTTHUMT00000384063; OTTHUMT00000421799	GO:0006750; GO:0006805; GO:0044281; GO:1901687; GO:0008152	glutathione biosynthetic process; xenobiotic metabolic process; small molecule metabolic process; glutathione derivative biosynthetic process; metabolic process	traceable author statement; inferred from electronic annotation
TC0500013015.hg.1	PHYKPL	10.25	10.46	9.75	10.55	10.49	9.71	85007	5-phosphohydroxy-L-lysine phospho-lyase	Multiple_Complex	NM_001278346; NM_153373; NR_103508; NR_103509; NR_103510; ENST00000308158; ENST00000323594; ENST00000393488; ENST00000474052; ENST00000476170; ENST00000476487; ENST00000481436; ENST00000481811; ENST00000489262; ENST00000493197; ENST00000494126; ENST00000504096; ENST00000506001; ENST00000506045; ENST00000510913; ENST00000510991; ENST00000511716; ENST00000514424; BC037567; BC110335; OTTHUMT00000253…	GO:0006554; GO:0022617; GO:0030198; GO:0030574; GO:0034641; GO:0044281; GO:0008152	lysine catabolic process; extracellular matrix disassembly; extracellular matrix organization; collagen catabolic process; cellular nitrogen compound metabolic process; small molecule metabolic process; metabolic process	traceable author statement; inferred from electronic annotation	NM_153373; BC037567	HumanCyc	GLYSYN-ALA-PWY
TC0X00009793.hg.1	PFKFB1	4.29	4.89	4.29	5.14	4.6	4.57	5207	6-phosphofructo-2-kinase/fructose-2,6-biphosphatase 1	Multiple_Complex	NM_001271804; NM_001271805; NM_002625; NR_073450; ENST00000374992; ENST00000375006; ENST00000545676; ENST00000614686; BC096077; BC096078; BC096079; OTTHUMT00000056847	GO:0005975; GO:0006000; GO:0006003; GO:0006006; GO:0006094; GO:0006096; GO:0006112; GO:0016311; GO:0031100; GO:0032868; GO:0033133; GO:0033762; GO:0035556; GO:0042594; GO:0044281; GO:0046835; GO:0051384; GO:0051591; GO:0061621; GO:0008152; GO:0016310; GO:0006470	carbohydrate metabolic process; fructose metabolic process; fructose 2,6-bisphosphate metabolic process; glucose metabolic process; gluconeogenesis; glycolytic process; energy reserve metabolic process; dephosphorylation; organ regeneration; response to insulin; positive regulation of glucokinase activity; response to glucagon; intracellular signal transduction; response to starvation; small mole…	traceable author statement; inferred from electronic annotation; inferred from direct assay
TC0100011400.hg.1	PFKFB2	5.19	5.21	5.53	5.03	5.11	5.13	5208	6-phosphofructo-2-kinase/fructose-2,6-biphosphatase 2	Multiple_Complex
TC1000006652.hg.1	PFKFB3	6.76	6.79	7.09	7.22	7.06	7.25	5209	6-phosphofructo-2-kinase/fructose-2,6-biphosphatase 3	Multiple_Complex
TC0300013970.hg.1	PFKFB4; MIR6823	4.8	4.45	4.7	5.46	4.67	5.21	5210; 102465494	6-phosphofructo-2-kinase/fructose-2,6-biphosphatase 4; microRNA 6823	Multiple_Complex	NM_004567; ENST00000232375; ENST00000383734; ENST00000412035; ENST00000416568; ENST00000417753; ENST00000422701; ENST00000445633; ENST00000452531; ENST00000468162; ENST00000471890; ENST00000478516; ENST00000490115; ENST00000490404; BC010269; OTTHUMT00000257503; OTTHUMT00000344754; OTTHUMT00000344755; OTTHUMT00000344756; OTTHUMT00000344757; OTTHUMT00000344758; OTTHUMT00000344787; OTTHUMT0000034478…	GO:0005975; GO:0006000; GO:0006003; GO:0006006; GO:0016311; GO:0044281; GO:0046835; GO:0061621; GO:0008152; GO:0016310; GO:0006470	carbohydrate metabolic process; fructose metabolic process; fructose 2,6-bisphosphate metabolic process; glucose metabolic process; dephosphorylation; small molecule metabolic process; carbohydrate phosphorylation; canonical glycolysis; metabolic process; phosphorylation; protein dephosphorylation	traceable author statement; inferred from electronic annotation; non-traceable author statement
TC1900007329.hg.1	PGLS	8.51	7.85	7.85	7.87	7.37	7.79	25796	6-phosphogluconolactonase	Multiple_Complex	NM_012088; ENST00000252603; ENST00000594761; ENST00000595782; ENST00000596799; ENST00000598811; ENST00000600923; BC014006; OTTHUMT00000464154; OTTHUMT00000464155; OTTHUMT00000464156; OTTHUMT00000464157; OTTHUMT00000464158; OTTHUMT00000464159	GO:0005975; GO:0006098; GO:0009051; GO:0044281	carbohydrate metabolic process; pentose-phosphate shunt; pentose-phosphate shunt, oxidative branch; small molecule metabolic process	traceable author statement; inferred from direct assay; inferred from electronic annotation	NM_012088; ENST00000252603; ENST00000594761; ENST00000595782; ENST00000596799; ENST00000598811; ENST00000600923; BC014006; OTTHUMT00000464154; OTTHUMT00000464155; OTTHUMT00000464156; OTTHUMT00000464157; OTTHUMT00000464158; OTTHUMT00000464159	GenMAPP; HumanCyc; MetaCyc	Pentose_Phosphate_Pathway; OXIDATIVEPENT-PWY; GLYCOLYSIS-E-D; RUMP-PWY; P122-PWY; OXIDATIVEPENT-PWY-1
TC1100013094.hg.1	PTS	8.05	8.44	8.18	7.96	7.87	8.17	5805	6-pyruvoyltetrahydropterin synthase	Multiple_Complex	NM_000317; ENST00000280362; ENST00000524931; ENST00000525645; ENST00000525803; ENST00000527428; ENST00000527635; ENST00000528679; ENST00000531175; BC009686; BC018029; OTTHUMT00000393541; OTTHUMT00000393542; OTTHUMT00000393543; OTTHUMT00000393545; OTTHUMT00000393546; OTTHUMT00000393547; OTTHUMT00000393548; OTTHUMT00000393549	GO:0006520; GO:0006729; GO:0007417; GO:0044281; GO:0046209; GO:0050999	cellular amino acid metabolic process; tetrahydrobiopterin biosynthetic process; central nervous system development; small molecule metabolic process; nitric oxide metabolic process; regulation of nitric-oxide synthase activity	traceable author statement; inferred from electronic annotation	NM_000317; BC009686; BC018029	HumanCyc	PWY-5664; PWY-5663
TC1100011514.hg.1	DHCR7	12.65	12.94	12.47	12.58	12.61	12.56	1717	7-dehydrocholesterol reductase	Multiple_Complex					NM_001163817; NM_001360; ENST00000355527; ENST00000407721; ENST00000525137; ENST00000525346; ENST00000526780; ENST00000527316; ENST00000527452; ENST00000529990; ENST00000531364; ENST00000533800; ENST00000534701; ENST00000534795; BC000054; OTTHUMT00000394241; OTTHUMT00000394242; OTTHUMT00000394243; OTTHUMT00000394244; OTTHUMT00000394246; OTTHUMT00000394248; OTTHUMT00000394249; OTTHUMT00000394250; …	GenMAPP; HumanCyc	Cholesterol_Biosynthesis; PWY66-341; PWY66-3; PWY66-4
TC0300006556.hg.1	OGG1	10.08	10.31	9.99	9.66	9.69	9.47	4968	8-oxoguanine DNA glycosylase	Multiple_Complex
TC1700008376.hg.1	AKAP1	7.79	7.92	8.05	8.39	8.22	8.11	8165	A kinase (PRKA) anchor protein 1	Multiple_Complex	NM_001242902; NM_001242903; NM_003488; ENST00000314126; ENST00000337714; ENST00000481416; ENST00000539273; ENST00000570423; ENST00000571629; ENST00000572156; ENST00000572557; ENST00000572560; ENST00000572814; ENST00000573085; ENST00000573326; ENST00000574683; ENST00000575032; ENST00000575186; ENST00000575322; ENST00000576295; ENST00000576591; ENST00000621116; BC000729; OTTHUMT00000277069; OTTHUMT…	GO:0007596; GO:0010614; GO:0035308; GO:0051534; GO:0071320; GO:0071375; GO:0016310	blood coagulation; negative regulation of cardiac muscle hypertrophy; negative regulation of protein dephosphorylation; negative regulation of NFAT protein import into nucleus; cellular response to cAMP; cellular response to peptide hormone stimulus; phosphorylation	traceable author statement; inferred from electronic annotation	NM_001242902; NM_001242903; NM_003488; ENST00000314126; ENST00000337714; ENST00000481416; ENST00000539273; ENST00000570423; ENST00000571629; ENST00000572156; ENST00000572557; ENST00000572560; ENST00000572814; ENST00000573085; ENST00000573326; ENST00000574683; ENST00000575032; ENST00000575186; ENST00000575322; ENST00000576295; ENST00000576591; ENST00000621116; BC000729; OTTHUMT00000277069; OTTHUMT…	GenMAPP	G_Protein_Signaling
TC1700010041.hg.1	AKAP10	9.7	9.69	9.5	9.58	9.61	9.68	11216	A kinase (PRKA) anchor protein 10	Multiple_Complex	NM_007202; ENST00000225737; ENST00000395536; ENST00000460046; ENST00000474245; ENST00000571858; ENST00000572155; ENST00000572341; ENST00000576896; ENST00000578898; ENST00000582611; ENST00000583951; BC017055; OTTHUMT00000132380; OTTHUMT00000132382; OTTHUMT00000441144; OTTHUMT00000441145; OTTHUMT00000441146; OTTHUMT00000441147; OTTHUMT00000441148; OTTHUMT00000442202; OTTHUMT00000442204; OTTHUMT0000…	GO:0007165; GO:0007596; GO:0008104; GO:0016310; GO:0038032	signal transduction; blood coagulation; protein localization; phosphorylation; termination of G-protein coupled receptor signaling pathway	traceable author statement; inferred from electronic annotation	NM_007202; ENST00000225737; ENST00000395536; ENST00000460046; ENST00000474245; ENST00000571858; ENST00000572155; ENST00000572341; ENST00000576896; ENST00000578898; ENST00000582611; ENST00000583951; BC017055; OTTHUMT00000132380; OTTHUMT00000132382; OTTHUMT00000441144; OTTHUMT00000441145; OTTHUMT00000441146; OTTHUMT00000441147; OTTHUMT00000441148; OTTHUMT00000442202; OTTHUMT00000442204; OTTHUMT0000…	GenMAPP	G_Protein_Signaling
TC1300006989.hg.1	AKAP11	10.88	10.92	10.99	10.69	10.98	10.79	11215	A kinase (PRKA) anchor protein 11	Multiple_Complex	NM_016248; ENST00000025301; OTTHUMT00000044700; uc001uys.2	GO:0010738; GO:0035556	regulation of protein kinase A signaling; intracellular signal transduction	not recorded; traceable author statement; inferred from electronic annotation	NM_016248; ENST00000025301; OTTHUMT00000044700; uc001uys.2	GenMAPP	G_Protein_Signaling
TC0600009862.hg.1	AKAP12	4.25	4.17	3.79	3.06	3.48	3	9590	A kinase (PRKA) anchor protein 12	Multiple_Complex	NM_005100; NM_144497; ENST00000253332; ENST00000354675; ENST00000359755; ENST00000402676; ENST00000490177; OTTHUMT00000042712; OTTHUMT00000042713; OTTHUMT00000042714	GO:0006605; GO:0007186; GO:0010739; GO:0030819; GO:0090036; GO:0007165	protein targeting; G-protein coupled receptor signaling pathway; positive regulation of protein kinase A signaling; positive regulation of cAMP biosynthetic process; regulation of protein kinase C signaling; signal transduction	inferred from electronic annotation; traceable author statement; inferred from mutant phenotype	NM_005100; NM_144497; ENST00000253332; ENST00000354675; ENST00000359755; ENST00000402676; ENST00000490177; OTTHUMT00000042712; OTTHUMT00000042713; OTTHUMT00000042714	GenMAPP	G_Protein_Signaling
TC1500008187.hg.1	AKAP13; MIR7706	12.96	13.34	13.1	12.93	13.07	12.92	11214; 102465803	A kinase (PRKA) anchor protein 13; microRNA 7706	Multiple_Complex
TC0X00008264.hg.1	AKAP14	3.01	3.52	3.49	2.82	3.32	3.03	158798	A kinase (PRKA) anchor protein 14	Multiple_Complex	NM_001008534; NM_001008535; NM_178813; ENST00000334356; ENST00000371422; ENST00000371425; ENST00000371431; ENST00000491105; BC066357; OTTHUMT00000058075; OTTHUMT00000058076; OTTHUMT00000058077; OTTHUMT00000058078	GO:0007283	spermatogenesis	inferred from electronic annotation
TC0900012157.hg.1	AKAP2	10.81	10.95	10.86	11.26	11.33	11.41	11217	A kinase (PRKA) anchor protein 2	Multiple_Complex	NM_001004065; NM_001136562; NM_001198656; ENST00000259318; ENST00000374525; ENST00000434623; ENST00000471798; ENST00000480388; ENST00000482335; ENST00000485762; ENST00000495980; BC146863; BC171800; OTTHUMT00000053607; OTTHUMT00000053609; OTTHUMT00000053610; OTTHUMT00000053613; OTTHUMT00000346067; OTTHUMT00000356276; OTTHUMT00000356277; OTTHUMT00000356278	GO:0008360; GO:0016310	regulation of cell shape; phosphorylation	inferred from electronic annotation	NM_001004065; NM_001136562; NM_001198656; ENST00000259318; ENST00000374525; ENST00000434623; ENST00000471798; ENST00000480388; ENST00000482335; ENST00000485762; ENST00000495980; BC146863; BC171800; OTTHUMT00000053607; OTTHUMT00000053609; OTTHUMT00000053610; OTTHUMT00000053613; OTTHUMT00000346067; OTTHUMT00000356276; OTTHUMT00000356277; OTTHUMT00000356278	GenMAPP	G_Protein_Signaling
TC1200009676.hg.1	AKAP3	3.56	4.27	4.05	3.42	4.01	4.1	10566	A kinase (PRKA) anchor protein 3	Multiple_Complex	NM_001278309; NM_006422; ENST00000228850; ENST00000536414; ENST00000540967; ENST00000541484; ENST00000544636; ENST00000545990; BC047535; OTTHUMT00000398911; OTTHUMT00000398912; OTTHUMT00000398913; OTTHUMT00000398914; OTTHUMT00000398915	GO:0006928; GO:0007178; GO:0007338; GO:0007340; GO:0008104; GO:0010738; GO:0016310	movement of cell or subcellular component; transmembrane receptor protein serine/threonine kinase signaling pathway; single fertilization; acrosome reaction; protein localization; regulation of protein kinase A signaling; phosphorylation	traceable author statement; inferred from electronic annotation; not recorded	NM_001278309; NM_006422; ENST00000228850; ENST00000536414; ENST00000540967; ENST00000541484; ENST00000544636; ENST00000545990; BC047535; OTTHUMT00000398911; OTTHUMT00000398912; OTTHUMT00000398913; OTTHUMT00000398914; OTTHUMT00000398915	GenMAPP	G_Protein_Signaling
TC0X00009677.hg.1	AKAP4	4.36	4.96	4.99	4.9	4.67	5.17	8852	A kinase (PRKA) anchor protein 4	Multiple_Complex	NM_003886; NM_139289; ENST00000358526; ENST00000376064; ENST00000437370; ENST00000448865; ENST00000480926; ENST00000481402; BC126250; BC126252; OTTHUMT00000056551; OTTHUMT00000056552; OTTHUMT00000056553; OTTHUMT00000056554; OTTHUMT00000056555; OTTHUMT00000056556; uc004dow.1	GO:0006928; GO:0007165; GO:0007178; GO:0007338; GO:0010738; GO:0030317; GO:0044458; GO:0045184; GO:0008104; GO:0030030; GO:0016310	movement of cell or subcellular component; signal transduction; transmembrane receptor protein serine/threonine kinase signaling pathway; single fertilization; regulation of protein kinase A signaling; sperm motility; motile cilium assembly; establishment of protein localization; protein localization; cell projection organization; phosphorylation	traceable author statement; inferred from electronic annotation; not recorded; inferred from mutant phenotype
TC1400007441.hg.1	AKAP5	10.8	10.42	11.41	9.88	9.45	9.87	9495	A kinase (PRKA) anchor protein 5	Coding	NM_004857; ENST00000320636; ENST00000394718; BC131516; OTTHUMT00000073901; OTTHUMT00000268070; uc001xhd.4	GO:0001934; GO:0006112; GO:0006605; GO:0007165; GO:0007194; GO:0007268; GO:0010524; GO:0010739; GO:0014850; GO:0021510; GO:0021766; GO:0030819; GO:0036394; GO:0043267; GO:0043624; GO:0044281; GO:0045762; GO:0050775; GO:0050796; GO:0051533; GO:0051602; GO:0060135; GO:0071417; GO:0043271	positive regulation of protein phosphorylation; energy reserve metabolic process; protein targeting; signal transduction; negative regulation of adenylate cyclase activity; synaptic transmission; positive regulation of calcium ion transport into cytosol; positive regulation of protein kinase A signaling; response to muscle activity; spinal cord development; hippocampus development; positive regul…	inferred from electronic annotation; traceable author statement; inferred from mutant phenotype; non-traceable author statement	NM_004857; ENST00000320636; ENST00000394718; BC131516; OTTHUMT00000073901; OTTHUMT00000268070; uc001xhd.4	GenMAPP	G_Protein_Signaling
TC1400006853.hg.1	AKAP6	3.71	3.73	3.8	3.6	3.88	3.34	9472	A kinase (PRKA) anchor protein 6	Multiple_Complex					NM_004274; ENST00000280979; ENST00000553547; ENST00000554410; ENST00000554449; ENST00000554740; ENST00000555207; ENST00000555950; ENST00000556037; ENST00000556540; ENST00000556638; ENST00000557102; ENST00000557272; ENST00000557354; ENST00000557396; ENST00000557708; BC137232; BC137233; BC150288; OTTHUMT00000276617; OTTHUMT00000409744; OTTHUMT00000409745; OTTHUMT00000409746; OTTHUMT00000409747; OTT…	GenMAPP	G_Protein_Signaling
TC0600009446.hg.1	AKAP7	7.59	7.46	7.61	7.1	7.64	7.11	9465	A kinase (PRKA) anchor protein 7	Multiple_Complex	NM_004842; NM_016377; NM_138633; ENST00000263050; ENST00000342266; ENST00000366358; ENST00000431975; ENST00000474850; ENST00000479599; ENST00000535150; ENST00000537868; ENST00000541650; ENST00000543815; OTTHUMT00000042209; OTTHUMT00000042210; OTTHUMT00000042211; OTTHUMT00000042212; OTTHUMT00000402017; OTTHUMT00000402018; OTTHUMT00000402019; OTTHUMT00000402036; OTTHUMT00000402037; OTTHUMT000004020…	GO:0001508; GO:0006811; GO:0008104; GO:0035556; GO:0060306; GO:0071320; GO:1901381; GO:1902261; GO:0008150; GO:0016310	action potential; ion transport; protein localization; intracellular signal transduction; regulation of membrane repolarization; cellular response to cAMP; positive regulation of potassium ion transmembrane transport; positive regulation of delayed rectifier potassium channel activity; biological_process; phosphorylation	inferred by curator; traceable author statement; inferred from direct assay; no biological data available; inferred from electronic annotation	NM_004842; NM_016377; NM_138633; ENST00000263050; ENST00000342266; ENST00000366358; ENST00000431975; ENST00000474850; ENST00000479599; ENST00000535150; ENST00000537868; ENST00000541650; ENST00000543815; OTTHUMT00000042209; OTTHUMT00000042210; OTTHUMT00000042211; OTTHUMT00000042212; OTTHUMT00000402017; OTTHUMT00000402018; OTTHUMT00000402019; OTTHUMT00000402036; OTTHUMT00000402037; OTTHUMT000004020…	GenMAPP	G_Protein_Signaling
TC1900009866.hg.1	AKAP8	9.82	9.74	10.08	9.67	9.46	9.69	10270	A kinase (PRKA) anchor protein 8	Multiple_Complex	NM_005858; ENST00000269701; ENST00000537303; ENST00000595416; ENST00000598597; ENST00000599883; BC037270; OTTHUMT00000461292; OTTHUMT00000461293; OTTHUMT00000461295; OTTHUMT00000461296; OTTHUMT00000461298	GO:0007067; GO:0007165; GO:0016310; GO:0007076	mitotic nuclear division; signal transduction; phosphorylation; mitotic chromosome condensation	traceable author statement; inferred from electronic annotation	NM_005858; ENST00000269701; ENST00000537303; ENST00000595416; ENST00000598597; ENST00000599883; BC037270; OTTHUMT00000461292; OTTHUMT00000461293; OTTHUMT00000461295; OTTHUMT00000461296; OTTHUMT00000461298	GenMAPP	G_Protein_Signaling
TC1900009867.hg.1	AKAP8L	12.65	12.55	12.5	12.56	12.36	12.51	26993	A kinase (PRKA) anchor protein 8-like	Multiple_Complex	NM_001291478; NM_014371; NR_111971; ENST00000397410; ENST00000593845; ENST00000594594; ENST00000594893; ENST00000595067; ENST00000595087; ENST00000595136; ENST00000595465; ENST00000595879; ENST00000596195; ENST00000596213; ENST00000596750; ENST00000597994; ENST00000598292; ENST00000599137; ENST00000599488; ENST00000600065; ENST00000600247; ENST00000601147; ENST00000609519; BC000713; OTTHUMT000004…	GO:0008150; GO:0016310	biological_process; phosphorylation	no biological data available; inferred from electronic annotation
TC0700008318.hg.1	AKAP9	9.22	9.73	9.45	9.14	9.34	9.47	10142	A kinase (PRKA) anchor protein 9	Multiple_Complex					NM_005751; NM_147185; ENST00000356239; ENST00000358100; ENST00000359028; ENST00000394534; ENST00000394564; ENST00000435423; ENST00000438114; ENST00000463118; ENST00000484815; ENST00000486313; ENST00000487258; ENST00000487692; ENST00000491695; ENST00000493453; ENST00000493976; ENST00000619023; OTTHUMT00000253808; OTTHUMT00000258932; OTTHUMT00000258933; OTTHUMT00000258934; OTTHUMT00000258935; OTTHU…	GenMAPP	G_Protein_Signaling
TC1100006796.hg.1	AKIP1	6.12	6.25	6.79	6.81	6.59	7.15	56672	A kinase (PRKA) interacting protein 1	Multiple_Complex	NM_001206646; NM_001206647; NM_001206648; NM_020642; NR_045417; NR_045418; ENST00000299576; ENST00000309357; ENST00000309377; ENST00000396648; ENST00000524577; ENST00000525005; ENST00000529876; ENST00000529942; ENST00000530281; ENST00000534147; ENST00000534506; BC030996; OTTHUMT00000385614; OTTHUMT00000385615; OTTHUMT00000385616; OTTHUMT00000385617; OTTHUMT00000385618; OTTHUMT00000385619; OTTHUMT…	GO:0034446	substrate adhesion-dependent cell spreading	inferred from electronic annotation
TC2000007243.hg.1	AAR2	10.98	10.8	11.4	10.77	10.86	10.65	25980	AAR2 splicing factor homolog	Multiple_Complex	NM_001271874; NM_015511; ENST00000320849; ENST00000373932; ENST00000397286; BC001751; BC019311; OTTHUMT00000079001; OTTHUMT00000276151; OTTHUMT00000276152	GO:0000244	spliceosomal tri-snRNP complex assembly	not recorded
TC1400007769.hg.1	ADCK1	5.24	5.25	5.47	5.41	5.35	5.33	57143	aarF domain containing kinase 1	Multiple_Complex	NM_001142545; NM_020421; ENST00000238561; ENST00000341211; ENST00000393639; ENST00000555217; ENST00000555333; ENST00000556048; ENST00000556560; ENST00000557501; BC058906; OTTHUMT00000413864; OTTHUMT00000413865; OTTHUMT00000413866; OTTHUMT00000413868; OTTHUMT00000413869; OTTHUMT00000413870; OTTHUMT00000413871; OTTHUMT00000413872; uc001xui.3	GO:0006468; GO:0016310; GO:0008152	protein phosphorylation; phosphorylation; metabolic process	inferred from electronic annotation
TC0700013467.hg.1	ADCK2	4.8	5.35	5.25	5.5	5.6	5.51	90956	aarF domain containing kinase 2	Multiple_Complex	NM_052853; ENST00000072869; ENST00000473512; ENST00000476491; ENST00000483369; ENST00000498423; ENST00000622666; BC014107; OTTHUMT00000348734; OTTHUMT00000348735; OTTHUMT00000348737; OTTHUMT00000348738; OTTHUMT00000348739; uc003vvz.3	GO:0006468; GO:0016310; GO:0008152	protein phosphorylation; phosphorylation; metabolic process	inferred from electronic annotation
TC0100011812.hg.1	ADCK3	4.65	4.41	4.58	3.85	4.34	3.52	56997	aarF domain containing kinase 3	Multiple_Complex	NM_020247; ENST00000366777; ENST00000366778; ENST00000366779; ENST00000476488; ENST00000478406; ENST00000479852; ENST00000485462; ENST00000485677; ENST00000489044; BC005171; BC129930; OTTHUMT00000091709; OTTHUMT00000091712; OTTHUMT00000091713; OTTHUMT00000091714; OTTHUMT00000091715; OTTHUMT00000091716; OTTHUMT00000091717; OTTHUMT00000091718; OTTHUMT00000098815	GO:0006744; GO:0016310; GO:0008152	ubiquinone biosynthetic process; phosphorylation; metabolic process	inferred from electronic annotation; inferred from mutant phenotype; inferred from direct assay
TC1900010716.hg.1	ADCK4	6.15	6.42	6.91	6.28	6.64	6.95	79934	aarF domain containing kinase 4	Multiple_Complex	NM_001142555; NM_024876; ENST00000243583; ENST00000324464; ENST00000593544; ENST00000593723; ENST00000593724; ENST00000594084; ENST00000594490; ENST00000594720; ENST00000595254; ENST00000596357; ENST00000596455; ENST00000599643; ENST00000600080; ENST00000600707; ENST00000601304; ENST00000601451; ENST00000601967; BC013114; BC027473; OTTHUMT00000462731; OTTHUMT00000462732; OTTHUMT00000462733; OTTHU…	GO:0006468; GO:0016310; GO:0008152	protein phosphorylation; phosphorylation; metabolic process	inferred from electronic annotation
TC0800009254.hg.1	ADCK5	8.54	8.65	8.47	8.55	8.66	8.83	203054	aarF domain containing kinase 5	Multiple_Complex	NM_174922; ENST00000308860; ENST00000525136; ENST00000526231; ENST00000526833; ENST00000529654; ENST00000532190; ENST00000533715; ENST00000534714; BC101659; OTTHUMT00000382552; OTTHUMT00000382554; OTTHUMT00000382555; OTTHUMT00000382556; OTTHUMT00000382557; OTTHUMT00000382558; OTTHUMT00000382559; OTTHUMT00000467498	GO:0006468; GO:0016310	protein phosphorylation; phosphorylation	inferred from electronic annotation
TC0600013258.hg.1	AHI1	8.27	8.63	8.49	8.34	8.54	8.67	54806	Abelson helper integration site 1	Multiple_Complex
TC0300013840.hg.1	ABHD14A-ACY1	7.1	7.46	7.49	7.44	7.3	7.44	100526760	ABHD14A-ACY1 readthrough	Multiple_Complex	OTTHUMT00000365268; ENST00000463937	GO:0008152; GO:0006508; GO:0006520	metabolic process; proteolysis; cellular amino acid metabolic process	inferred from electronic annotation
TC0200007054.hg.1	ABHD1	2.93	3.01	2.76	2.98	2.91	2.89	84696	abhydrolase domain containing 1	Multiple_Complex	NM_032604; ENST00000316470; ENST00000416071; ENST00000420647; ENST00000448950; ENST00000489120; ENST00000496739; ENST00000621324; ENST00000622011; BC039576; OTTHUMT00000214188; OTTHUMT00000214189; OTTHUMT00000324830; OTTHUMT00000324831; OTTHUMT00000324832; OTTHUMT00000324833; OTTHUMT00000476694	GO:0008152; GO:0008150	metabolic process; biological_process	inferred from electronic annotation; no biological data available
TC0300008331.hg.1	ABHD10	8.14	8.35	7.53	8.55	8.42	8.49	55347	abhydrolase domain containing 10	Multiple_Complex	NM_001272069; NM_018394; NR_073570; NR_073571; ENST00000273359; ENST00000491580; ENST00000493784; ENST00000494817; ENST00000497293; BC014516; OTTHUMT00000354326; OTTHUMT00000354327; OTTHUMT00000354328; OTTHUMT00000354329; OTTHUMT00000354330	GO:0006805; GO:0019391; GO:0044281; GO:0052695	xenobiotic metabolic process; glucuronoside catabolic process; small molecule metabolic process; cellular glucuronidation	traceable author statement; inferred from direct assay
TC0700011502.hg.1	ABHD11	7.17	7.05	6.67	7.23	6.6	6.84	83451	abhydrolase domain containing 11	Multiple_Complex	NM_001145364; NM_001301058; NM_148912; NM_148913; NR_026910; NR_026912; ENST00000222800; ENST00000357419; ENST00000395147; ENST00000412965; ENST00000437775; ENST00000437891; ENST00000458339; ENST00000462381; ENST00000468331; ENST00000468998; ENST00000474130; ENST00000480445; ENST00000486114; ENST00000497897; BC008251; BC067750; OTTHUMT00000252306; OTTHUMT00000348051; OTTHUMT00000348052; OTTHUMT00…	GO:0008152; GO:0008150	metabolic process; biological_process	inferred from electronic annotation; no biological data available
TC2000008741.hg.1	ABHD12	8.24	9	8.67	8.87	9.07	8.78	26090	abhydrolase domain containing 12	Multiple_Complex	NM_001042472; NM_015600; ENST00000339157; ENST00000376542; ENST00000450393; ENST00000461204; ENST00000465694; ENST00000471287; ENST00000481556; ENST00000491682; ENST00000576316; BC014049; OTTHUMT00000078423; OTTHUMT00000078424; OTTHUMT00000078425; OTTHUMT00000078426; OTTHUMT00000078427; OTTHUMT00000078428; OTTHUMT00000078429; OTTHUMT00000078430; OTTHUMT00000439492	GO:0006660; GO:0007596; GO:0007628; GO:0010996; GO:0030168; GO:0046464; GO:0008152	phosphatidylserine catabolic process; blood coagulation; adult walking behavior; response to auditory stimulus; platelet activation; acylglycerol catabolic process; metabolic process	inferred from electronic annotation; traceable author statement; inferred from direct assay
TC1400007133.hg.1	ABHD12B	3.1	2.55	2.79	2.85	3.14	2.54	145447	abhydrolase domain containing 12B	Multiple_Complex	NM_001206673; NM_181814; ENST00000337334; ENST00000353130; ENST00000382029; ENST00000553715; ENST00000554241; ENST00000554566; ENST00000555292; ENST00000556857; ENST00000557345; BC034603; BC107141; BC107142; OTTHUMT00000276867; OTTHUMT00000411029; OTTHUMT00000411030; OTTHUMT00000411031; OTTHUMT00000411032; OTTHUMT00000411034; OTTHUMT00000411035; OTTHUMT00000411036; OTTHUMT00000411037; uc001wyr.3;…	GO:0008152	metabolic process	inferred from electronic annotation
TC1300007969.hg.1	ABHD13	9.95	10.29	10.41	10.29	10.36	10.45	84945	abhydrolase domain containing 13	Coding	NM_032859; ENST00000375898; BC022566; BC070226; OTTHUMT00000045743	GO:0008152	metabolic process	inferred from electronic annotation
TC0300013838.hg.1	ABHD14A	5.21	4.95	4.78	5.04	4.72	4.95	25864	abhydrolase domain containing 14A	Multiple_Complex	NM_015407; ENST00000273596; ENST00000458031; ENST00000474575; ENST00000491470; ENST00000494478; ENST00000497864; BC002571; OTTHUMT00000349689; OTTHUMT00000349690; OTTHUMT00000349693; OTTHUMT00000349694; OTTHUMT00000349696	GO:0008152	metabolic process	inferred from electronic annotation
TC0300013989.hg.1	ABHD14B	8.63	8.63	8.31	8.28	8.75	9.02	84836	abhydrolase domain containing 14B	Multiple_Complex	NM_001146314; NM_001254753; NM_032750; ENST00000315877; ENST00000361143; ENST00000395008; ENST00000461108; ENST00000473912; ENST00000483233; ENST00000487005; ENST00000525795; BC007234; BC056411; OTTHUMT00000349669; OTTHUMT00000349670; OTTHUMT00000349671; OTTHUMT00000349672; OTTHUMT00000349673; OTTHUMT00000349674; OTTHUMT00000383842; uc003dcn.3	GO:0006805; GO:0044281; GO:0045944; GO:0050427; GO:0008152	xenobiotic metabolic process; small molecule metabolic process; positive regulation of transcription from RNA polymerase II promoter; 3'-phosphoadenosine 5'-phosphosulfate metabolic process; metabolic process	traceable author statement; inferred from direct assay; inferred from electronic annotation
TC1700010247.hg.1	ABHD15	8.14	8.25	7.95	7.84	8.11	8.09	116236	abhydrolase domain containing 15	Coding	NM_198147; ENST00000307201; BC012476; OTTHUMT00000447796	GO:0008152	metabolic process	inferred from electronic annotation
TC0600014262.hg.1	ABHD16A	9.74	9.93	9.92	9.79	9.67	9.63	7920	abhydrolase domain containing 16A	Multiple_Complex	NM_001177515; NR_033488; NR_033489; ENST00000395952; ENST00000440843; ENST00000468037; ENST00000468205; ENST00000471644; ENST00000474007; ENST00000475742; ENST00000477016; ENST00000477462; ENST00000482224; ENST00000490209; ENST00000492084; ENST00000492899; ENST00000495769; ENST00000496579; ENST00000498420; BC031839; OTTHUMT00000076342; OTTHUMT00000076343; OTTHUMT00000076344; OTTHUMT00000076345; O…	GO:0008152	metabolic process	inferred from electronic annotation
TC2000008094.hg.1	ABHD16B	7.3	6.88	6.85	6.72	7.06	7.32	140701	abhydrolase domain containing 16B	Coding	NM_080622; ENST00000369916; OTTHUMT00000080254	GO:0008152	metabolic process	inferred from electronic annotation
TC1900009192.hg.1	ABHD17A	9.6	10.11	9.41	9.51	9.38	9.54	81926	abhydrolase domain containing 17A	Multiple_Complex	NM_001130111; NM_031213; ENST00000250974; ENST00000292577; ENST00000588598; ENST00000590661; ENST00000591351; ENST00000592757; BC000158; BC009256; BC011667; BC020512; BC033749; BC035961; BC071644; BC071876; BC094816; OTTHUMT00000415556; OTTHUMT00000415557; OTTHUMT00000449218; OTTHUMT00000449219; OTTHUMT00000449220; OTTHUMT00000449221	GO:0008152; GO:0008150	metabolic process; biological_process	inferred from electronic annotation; no biological data available
TC0900010390.hg.1	ABHD17B	12.52	12.71	12.37	12.21	12.73	12.39	51104	abhydrolase domain containing 17B	Multiple_Complex	NM_001025780; NM_016014; ENST00000333421; ENST00000377041; BC038390; BC044576; OTTHUMT00000052624; OTTHUMT00000052625	GO:0008152	metabolic process	inferred from electronic annotation
TC1500008043.hg.1	ABHD17C	5.61	5.27	5.16	5.49	4.34	5.16	58489	abhydrolase domain containing 17C	Multiple_Complex	NM_021214; ENST00000258884; ENST00000558464; ENST00000559506; ENST00000560126; ENST00000560609; BC059401; BC115003; OTTHUMT00000417652	GO:0008152	metabolic process	inferred from electronic annotation
TC0400008666.hg.1	ABHD18	10.31	10.69	10.65	10.52	10.69	10.72	80167	abhydrolase domain containing 18	Multiple_Complex
TC1500008245.hg.1	ABHD2	14.85	14.79	14.65	14.78	14.77	14.56	11057	abhydrolase domain containing 2	Multiple_Complex	NM_007011; NM_152924; ENST00000352732; ENST00000355100; ENST00000562073; ENST00000562254; ENST00000564876; ENST00000565066; ENST00000565825; ENST00000565973; ENST00000568308; ENST00000569411; ENST00000569550; BC019248; BC090052; OTTHUMT00000309074; OTTHUMT00000421124; OTTHUMT00000421125; OTTHUMT00000421126; OTTHUMT00000421127; OTTHUMT00000421128; OTTHUMT00000421130; OTTHUMT00000421131; OTTHUMT000…	GO:0008152; GO:0009611; GO:0030336; GO:0008150	metabolic process; response to wounding; negative regulation of cell migration; biological_process	inferred from electronic annotation; no biological data available
TC1800008234.hg.1	ABHD3	10.07	10.29	9.55	10.25	10.25	9.68	171586	abhydrolase domain containing 3	Multiple_Complex	NM_001308256; NM_001308257; NM_138340; ENST00000289119; ENST00000577564; ENST00000577891; ENST00000577928; ENST00000578270; ENST00000579875; ENST00000579982; ENST00000580477; ENST00000580981; ENST00000584464; BC021196; OTTHUMT00000444757; OTTHUMT00000444758; OTTHUMT00000444759; OTTHUMT00000444760; OTTHUMT00000444761; OTTHUMT00000445562; OTTHUMT00000445563; OTTHUMT00000445564; OTTHUMT00000445565; …	GO:0006644; GO:0006656; GO:0044281; GO:0046470; GO:0046474; GO:0006629	phospholipid metabolic process; phosphatidylcholine biosynthetic process; small molecule metabolic process; phosphatidylcholine metabolic process; glycerophospholipid biosynthetic process; lipid metabolic process	traceable author statement; inferred from mutant phenotype; inferred from electronic annotation
TC1400006652.hg.1	ABHD4	6.08	6.03	5.68	6.5	6.18	6.57	63874	abhydrolase domain containing 4	Multiple_Complex	NM_022060; ENST00000216327; ENST00000418446; ENST00000428304; ENST00000489928; ENST00000537243; ENST00000539344; ENST00000541962; ENST00000542041; ENST00000544562; ENST00000545034; BC024779; OTTHUMT00000071622; OTTHUMT00000071623; OTTHUMT00000401541; OTTHUMT00000401542; OTTHUMT00000401543; OTTHUMT00000401544; OTTHUMT00000401545; OTTHUMT00000401546; OTTHUMT00000401547; OTTHUMT00000474117	GO:0006629; GO:0006644; GO:0016042; GO:0019915; GO:0044281; GO:0046474; GO:0055088; GO:0008152	lipid metabolic process; phospholipid metabolic process; lipid catabolic process; lipid storage; small molecule metabolic process; glycerophospholipid biosynthetic process; lipid homeostasis; metabolic process	not recorded; traceable author statement; inferred from electronic annotation
TC0300007194.hg.1	ABHD5	7.59	8.02	7.5	8.26	6.7	7.6	51099	abhydrolase domain containing 5	Multiple_Complex	NM_016006; ENST00000013894; ENST00000413300; ENST00000454293; ENST00000456453; ENST00000458276; ENST00000463153; ENST00000486764; BC021958; OTTHUMT00000256644; OTTHUMT00000319120; OTTHUMT00000319121; OTTHUMT00000319122; OTTHUMT00000319123; OTTHUMT00000344428; OTTHUMT00000344438	GO:0006631; GO:0006654; GO:0010891; GO:0010898; GO:0019433; GO:0030154; GO:0044281; GO:0051006; GO:0055088; GO:0006629; GO:0008654; GO:0050996; GO:0006508	fatty acid metabolic process; phosphatidic acid biosynthetic process; negative regulation of sequestering of triglyceride; positive regulation of triglyceride catabolic process; triglyceride catabolic process; cell differentiation; small molecule metabolic process; positive regulation of lipoprotein lipase activity; lipid homeostasis; lipid metabolic process; phospholipid biosynthetic process; po…	inferred from electronic annotation; inferred from direct assay; traceable author statement; not recorded
TC0300007606.hg.1	ABHD6	7.4	6.79	6.88	6.74	6.89	6.89	57406	abhydrolase domain containing 6	Multiple_Complex	NM_020676; ENST00000295962; ENST00000463756; ENST00000470440; ENST00000475982; ENST00000478253; ENST00000480457; ENST00000485900; ENST00000613521; BC001698; OTTHUMT00000353511; OTTHUMT00000353512; OTTHUMT00000353514; OTTHUMT00000353515; OTTHUMT00000353516; OTTHUMT00000353517; OTTHUMT00000353518; uc003djs.4	GO:0007596; GO:0009395; GO:0030168; GO:0030336; GO:0046464; GO:0046889; GO:0060292; GO:2000124; GO:0008152	blood coagulation; phospholipid catabolic process; platelet activation; negative regulation of cell migration; acylglycerol catabolic process; positive regulation of lipid biosynthetic process; long term synaptic depression; regulation of endocannabinoid signaling pathway; metabolic process	traceable author statement; inferred from electronic annotation; inferred from direct assay	NM_020676; BC001698	HumanCyc	LIPAS-PWY
TC1900009959.hg.1	ABHD8	7.28	7.6	7.09	7.24	7.23	7.23	79575	abhydrolase domain containing 8	Multiple_Complex	NM_024527; ENST00000247706; ENST00000593489; ENST00000594194; BC007895; BC020173; BC039087; OTTHUMT00000462937; OTTHUMT00000462939; OTTHUMT00000462940; uc002ngb.4	GO:0008152	metabolic process	inferred from electronic annotation
TC1700008194.hg.1	ABI3	8.48	8.21	8.53	8.62	7.77	8.75	51225	ABI family, member 3	Multiple_Complex	NM_001135186; NM_016428; ENST00000225941; ENST00000419580; ENST00000571035; ENST00000573347; BC007780; OTTHUMT00000364475; OTTHUMT00000364476; OTTHUMT00000438282; OTTHUMT00000438283; uc002iop.1	GO:0006928; GO:0018108; GO:0030334	movement of cell or subcellular component; peptidyl-tyrosine phosphorylation; regulation of cell migration	non-traceable author statement; inferred from direct assay
TC0300011849.hg.1	ABI3BP	4.68	4.81	5.14	5.11	4.58	4.51	25890	ABI family, member 3 (NESH) binding protein	Multiple_Complex	NM_015429; ENST00000284322; ENST00000459682; ENST00000466947; ENST00000469764; ENST00000470336; ENST00000471714; ENST00000471901; ENST00000475896; ENST00000478235; ENST00000482765; ENST00000483129; ENST00000486770; ENST00000487012; ENST00000487249; ENST00000495063; ENST00000495591; ENST00000497021; ENST00000497395; ENST00000527258; ENST00000527943; ENST00000528305; ENST00000528490; ENST0000053023…	GO:0010811; GO:0030198	positive regulation of cell-substrate adhesion; extracellular matrix organization	inferred from electronic annotation
TC0900008969.hg.1	ABL1	7.58	7.71	7.36	7.98	7.59	7.86	25	ABL proto-oncogene 1, non-receptor tyrosine kinase	Multiple_Complex					NM_005157; NM_007313; ENST00000318560; ENST00000372348; ENST00000393293; BC117451; OTTHUMT00000054684; OTTHUMT00000054685; OTTHUMT00000054686	GenMAPP	Cell_cycle_KEGG
TC0100016548.hg.1	ABL2	7.56	7.67	8.19	7.92	8.09	8.41	27	ABL proto-oncogene 2, non-receptor tyrosine kinase	Multiple_Complex
TC1000010101.hg.1	ABI1	12.97	13.05	12.84	12.9	13.08	12.88	10006	abl-interactor 1	Multiple_Complex
TC0200010518.hg.1	ABI2	8.36	8.37	9.03	8.86	8.81	8.92	10152	abl-interactor 2	Multiple_Complex
TC0100016831.hg.1	ASPM	12.3	12.34	12.21	11.62	12.16	11.64	259266	abnormal spindle microtubule assembly	Multiple_Complex	NM_001206846; NM_018136; ENST00000294732; ENST00000367408; ENST00000367409; ENST00000612785; OTTHUMT00000088256; OTTHUMT00000088257	GO:0001764; GO:0002052; GO:0007051; GO:0007067; GO:0007283; GO:0008584; GO:0021873; GO:0021987; GO:0045665; GO:0045769; GO:0048477; GO:0048589; GO:0051445; GO:0051653; GO:0051661; GO:0090263; GO:0090306; GO:0097150; GO:0007049; GO:0007420; GO:0051301	neuron migration; positive regulation of neuroblast proliferation; spindle organization; mitotic nuclear division; spermatogenesis; male gonad development; forebrain neuroblast division; cerebral cortex development; negative regulation of neuron differentiation; negative regulation of asymmetric cell division; oogenesis; developmental growth; regulation of meiotic cell cycle; spindle localization…	inferred from electronic annotation; inferred from mutant phenotype
TC0900011837.hg.1	ABO	3.56	3.53	3.89	3.32	3.7	3.98	28	ABO blood group (transferase A, alpha 1-3-N-acetylgalactosaminyltransferase; transferase B, alpha 1-3-galactosyltransferase)	Multiple_Complex	NM_020469; ENST00000453660; ENST00000538324; ENST00000611156; BC069595; BC111575; OTTHUMT00000054907	GO:0006486; GO:0005975	protein glycosylation; carbohydrate metabolic process	inferred from electronic annotation
TSUnmapped00000137.hg.1	ABO	3.77	3.76	3.43	3.62	3.57	3.35		ABO blood group (transferase A, alpha 1-3-N-acetylgalactosaminyltransferase; transferase B, alpha 1-3-galactosyltransferase) [Source:HGNC Symbol;Acc:HGNC:79]	Coding	ENST00000626615	GO:0005975	carbohydrate metabolic process	inferred from electronic annotation
TC0600009626.hg.1	ABRACL	10.02	10.11	10.49	10.01	9.78	10.24	58527	ABRA C-terminal like	Multiple_Complex
TC0600008981.hg.1	AIM1	12.15	12.26	12.14	12.26	12.17	12.4	202	absent in melanoma 1	Multiple_Complex	NM_001624; ENST00000369066; ENST00000457437; ENST00000487681; ENST00000633556; OTTHUMT00000041669; OTTHUMT00000041670; OTTHUMT00000041671	GO:0008150	biological_process	no biological data available
TC0100013382.hg.1	AIM1L	4.26	4.24	4.27	4.13	4.24	4.59	55057	absent in melanoma 1-like	Multiple_Complex
TC0100016086.hg.1	AIM2	7.81	7.6	8.2	8.77	9.18	9.48	9447	absent in melanoma 2	Multiple_Complex	NM_004833; ENST00000368129; ENST00000368130; ENST00000411768; ENST00000481829; ENST00000612470; BC010940; OTTHUMT00000090341; OTTHUMT00000090342; OTTHUMT00000090343; OTTHUMT00000090344	GO:0002218; GO:0002230; GO:0006915; GO:0006954; GO:0006955; GO:0032088; GO:0032461; GO:0032731; GO:0033209; GO:0035458; GO:0035690; GO:0035872; GO:0045087; GO:0050702; GO:0050718; GO:0051092; GO:0070269; GO:2001056; GO:0002376	activation of innate immune response; positive regulation of defense response to virus by host; apoptotic process; inflammatory response; immune response; negative regulation of NF-kappaB transcription factor activity; positive regulation of protein oligomerization; positive regulation of interleukin-1 beta production; tumor necrosis factor-mediated signaling pathway; cellular response to interfe…	inferred from direct assay; inferred from sequence or structural similarity; inferred from electronic annotation; traceable author statement; inferred from mutant phenotype
TC1200009303.hg.1	AACS	10.57	10.53	9.94	10.44	10.43	10.36	65985	acetoacetyl-CoA synthetase	Multiple_Complex
TC0500013029.hg.1	AACSP1	5.47	5.61	5.02	4.78	5.37	5.26	729522	acetoacetyl-CoA synthetase pseudogene 1	Multiple_Complex
TC0700013599.hg.1	ACHE	6.43	5.95	6.44	5.93	6.43	6.07	43	acetylcholinesterase (Yt blood group)	Coding					NM_000665; NM_001282449; NM_001302621; NM_001302622; NM_015831; ENST00000241069; ENST00000302913; ENST00000411582; ENST00000412389; ENST00000419336; ENST00000426415; ENST00000428317; ENST00000430554; ENST00000440755; ENST00000442452; ENST00000454485; BC105060; BC105062; BC143469; OTTHUMT00000347189; OTTHUMT00000347190; OTTHUMT00000347191; OTTHUMT00000347194; OTTHUMT00000347196; OTTHUMT00000347197…	GenMAPP	Acetylcholine_Synthesis; Biogenic_Amine_Synthesis
TC0700013600.hg.1	ACHE	3.34	3.36	3.33	3.29	3.41	3.52	43	acetylcholinesterase (Yt blood group)	NonCoding	ENST00000619863; OTTHUMT00000347193	GO:0001507; GO:0001919; GO:0002076; GO:0006260; GO:0006581; GO:0006644; GO:0006656; GO:0007155; GO:0007268; GO:0007399; GO:0007416; GO:0007517; GO:0008283; GO:0009611; GO:0031623; GO:0032223; GO:0042136; GO:0042982; GO:0044281; GO:0045212; GO:0046474; GO:0050714; GO:0051262; GO:0060041; GO:0042135	acetylcholine catabolic process in synaptic cleft; regulation of receptor recycling; osteoblast development; DNA replication; acetylcholine catabolic process; phospholipid metabolic process; phosphatidylcholine biosynthetic process; cell adhesion; synaptic transmission; nervous system development; synapse assembly; muscle organ development; cell proliferation; response to wounding; receptor inter…	non-traceable author statement; inferred from electronic annotation; inferred from expression pattern; traceable author statement; inferred from direct assay; not recorded; inferred by curator	ENST00000619863; OTTHUMT00000347193	GenMAPP	Acetylcholine_Synthesis; Biogenic_Amine_Synthesis
TC1100008983.hg.1	ACAT1	11.34	11.25	11.15	11.71	11.64	11.4	38	acetyl-CoA acetyltransferase 1	Multiple_Complex					NM_000019; ENST00000265838; ENST00000299355; ENST00000524833; ENST00000526119; ENST00000527942; ENST00000528370; ENST00000531813; ENST00000531853; ENST00000532792; ENST00000533597; ENST00000533610; ENST00000534773; OTTHUMT00000389474; OTTHUMT00000389475; OTTHUMT00000389476; OTTHUMT00000389477; OTTHUMT00000389478; OTTHUMT00000389479; OTTHUMT00000389480; OTTHUMT00000389481; OTTHUMT00000389482; OTTH…	GenMAPP; HumanCyc	Synthesis_and_Degradation_of_Keton_Bodies_KEGG; PWY-5177; PWY-922; P163-PWY
TC0600010057.hg.1	ACAT2	12.59	12.76	12.73	12.35	12.39	12.41	39	acetyl-CoA acetyltransferase 2	Multiple_Complex	NM_001303253; NM_005891; ENST00000367048; ENST00000467951; ENST00000472052; BC000408; OTTHUMT00000042912; OTTHUMT00000042913; OTTHUMT00000042914	GO:0006629; GO:0008152	lipid metabolic process; metabolic process	inferred by curator; traceable author statement; inferred from electronic annotation	NM_005891; BC000408	HumanCyc	PWY-5177; PWY-922; P163-PWY
TC0300010744.hg.1	ACAA1	12.57	12.32	12.57	12.47	12.16	12.45	30	acetyl-CoA acyltransferase 1	Multiple_Complex					NM_001607; BC000635; BC011977; BC014474	HumanCyc	PWY-5136; ILEUDEG-PWY; ILEU-DEG2-PWY; FAO-PWY
TC1800009289.hg.1	ACAA2	14.2	14.15	14.21	14.04	14.1	13.86	10449	acetyl-CoA acyltransferase 2	Multiple_Complex	NM_006111; ENST00000285093; ENST00000585948; ENST00000586100; ENST00000586485; ENST00000587994; ENST00000589432; ENST00000591171; BC001918; OTTHUMT00000255921; OTTHUMT00000448381; OTTHUMT00000448382; OTTHUMT00000448401; OTTHUMT00000448402; OTTHUMT00000448403; OTTHUMT00000448610	GO:0006631; GO:0006695; GO:0071456; GO:1901029; GO:1902109; GO:0006629; GO:0008152	fatty acid metabolic process; cholesterol biosynthetic process; cellular response to hypoxia; negative regulation of mitochondrial outer membrane permeabilization involved in apoptotic signaling pathway; negative regulation of mitochondrial membrane permeability involved in apoptotic process; lipid metabolic process; metabolic process	inferred from electronic annotation; non-traceable author statement; inferred from direct assay	NM_006111; BC001918	HumanCyc	PWY-5136; ILEUDEG-PWY; ILEU-DEG2-PWY; FAO-PWY
TC1700010488.hg.1	ACACA	9.61	9.8	9.32	9.8	9.83	9.26	31	acetyl-CoA carboxylase alpha	Multiple_Complex					NM_198834; NM_198837; NM_198838; NM_198839; ENST00000612007; ENST00000612120; ENST00000612895; ENST00000612926; ENST00000613146; ENST00000613776; ENST00000614333; ENST00000614428; ENST00000614438; ENST00000614450; ENST00000614482; ENST00000614789; ENST00000615229; ENST00000616317; ENST00000616352; ENST00000617548; ENST00000617649; ENST00000618053; ENST00000618351; ENST00000618575; ENST00000619245…	GenMAPP	Fatty_Acid_Synthesis
TC1200008795.hg.1	ACACB	5.09	4.77	4.29	4.05	4.56	4.26	32	acetyl-CoA carboxylase beta	Multiple_Complex					NM_001093; ENST00000338432; ENST00000377848; ENST00000377854; ENST00000396233; ENST00000534852; ENST00000536440; ENST00000537279; ENST00000537347; ENST00000538526; ENST00000539864; ENST00000542524; ENST00000543080; ENST00000544651; ENST00000544726; ENST00000546328; OTTHUMT00000403077; OTTHUMT00000403078; OTTHUMT00000403079; OTTHUMT00000403080; OTTHUMT00000403081; OTTHUMT00000403083; OTTHUMT000004…	GenMAPP; HumanCyc	Fatty_Acid_Synthesis; PWY-4381; PWY0-1264
TC0X00006460.hg.1	ASMT; AKAP17A	4.44	4.46	5.32	5.03	4.89	4.68	438; 8227	acetylserotonin O-methyltransferase; A kinase (PRKA) anchor protein 17A	Multiple_Complex	NM_001171038; NM_001171039; NM_004043; NM_005088; NR_027383; ENST00000313871; ENST00000381229; ENST00000381233; ENST00000381241; ENST00000381261; ENST00000432523; ENST00000474361; ENST00000509780; BC001620; BC028151; BC110496; BC110497; OTTHUMT00000055607; OTTHUMT00000055608; OTTHUMT00000055609; OTTHUMT00000055611; OTTHUMT00000055612; OTTHUMT00000055613; OTTHUMT00000055614; OTTHUMT00000471622	GO:0006412; GO:0030187; GO:0032259; GO:0034641; GO:0044281; GO:0046219; GO:0006355; GO:0006397; GO:0007165; GO:0008380; GO:0042113; GO:0043484; GO:2000019	translation; melatonin biosynthetic process; methylation; cellular nitrogen compound metabolic process; small molecule metabolic process; indolalkylamine biosynthetic process; regulation of transcription, DNA-templated; mRNA processing; signal transduction; RNA splicing; B cell activation; regulation of RNA splicing; negative regulation of male gonad development	traceable author statement; inferred from direct assay; inferred from electronic annotation; not recorded; non-traceable author statement; inferred from mutant phenotype	NM_001171038; NM_001171039; NM_004043; NM_005088; NR_027383; ENST00000381229; ENST00000381233; ENST00000381241; ENST00000432523; ENST00000509780; BC001620; BC028151; BC110496; BC110497; OTTHUMT00000055611; OTTHUMT00000055612; OTTHUMT00000055613; OTTHUMT00000055614; OTTHUMT00000471622	GenMAPP	Biogenic_Amine_Synthesis
TC0X00008910.hg.1	ASMTL	6.66	7	7.38	7.02	6.78	7.71	8623	acetylserotonin O-methyltransferase-like	Multiple_Complex	NM_001173473; NM_001173474; NM_004192; ENST00000381317; ENST00000381333; ENST00000462195; ENST00000463763; ENST00000474865; ENST00000534940; BC002508; BC010089; OTTHUMT00000055591; OTTHUMT00000055592; OTTHUMT00000055593; OTTHUMT00000055594; OTTHUMT00000055595; uc011mhf.2	GO:0032259; GO:0008150	methylation; biological_process	inferred from electronic annotation; no biological data available
TC0Y00006884.hg.1	ASMTL	6.66	7	7.38	7.02	6.78	7.71	8623	acetylserotonin O-methyltransferase-like	Multiple_Complex	uc011nam.2	GO:0032259; GO:0008150	methylation; biological_process	inferred from electronic annotation; no biological data available
TC1200008650.hg.1	ASCL1	3.62	2.88	3.06	3.27	2.68	2.91	429	achaete-scute family bHLH transcription factor 1	Multiple_Complex
TC1100009791.hg.1	ASCL2	4.03	4.22	3.64	3.95	3.92	3.98	430	achaete-scute family bHLH transcription factor 2	Coding	NM_005170; ENST00000331289; BC057801; BC136561; BC136567; OTTHUMT00000026607	GO:0000122; GO:0001666; GO:0001890; GO:0006351; GO:0006355; GO:0010626; GO:0035019; GO:0060708; GO:0060712; GO:0001701; GO:0006357; GO:0007275; GO:0007399; GO:0030154	negative regulation of transcription from RNA polymerase II promoter; response to hypoxia; placenta development; transcription, DNA-templated; regulation of transcription, DNA-templated; negative regulation of Schwann cell proliferation; somatic stem cell population maintenance; spongiotrophoblast differentiation; spongiotrophoblast layer development; in utero embryonic development; regulation of…	inferred from direct assay; inferred from expression pattern; non-traceable author statement; inferred from electronic annotation
TC1100010048.hg.1	ASCL3	3.89	3.38	3.54	3.44	3.03	4.23	56676	achaete-scute family bHLH transcription factor 3	Coding	NM_020646; ENST00000531618; OTTHUMT00000385773	GO:0000122; GO:0006351; GO:0006357; GO:0006355	negative regulation of transcription from RNA polymerase II promoter; transcription, DNA-templated; regulation of transcription from RNA polymerase II promoter; regulation of transcription, DNA-templated	inferred from electronic annotation; inferred from sequence or structural similarity
TC1200008753.hg.1	ASCL4	3.4	3.41	3.62	3.75	3.66	3.91	121549	achaete-scute family bHLH transcription factor 4	Coding	NM_203436; ENST00000342331; BC128211; BC128212; OTTHUMT00000346845; uc001tmr.3	GO:0006351; GO:0006357; GO:0043588; GO:0006355	transcription, DNA-templated; regulation of transcription from RNA polymerase II promoter; skin development; regulation of transcription, DNA-templated	inferred from electronic annotation; non-traceable author statement
TC0100016902.hg.1	ASCL5	3.45	3.4	3.43	3.41	3.69	3.29	647219	achaete-scute family bHLH transcription factor 5	Multiple_Complex	NM_001270601; ENST00000449188; ENST00000458416; OTTHUMT00000128065	GO:0006351; GO:0006355; GO:0008150	transcription, DNA-templated; regulation of transcription, DNA-templated; biological_process	inferred from electronic annotation; no biological data available
TC1200010798.hg.1	AAAS	11.33	11.04	11.48	11.46	11.37	11.31	8086	achalasia, adrenocortical insufficiency, alacrimia	Multiple_Complex
TC0200006440.hg.1	ACP1	12.63	12.39	12.3	12.52	12.39	12.16	52	acid phosphatase 1, soluble	Multiple_Complex	NM_001040649; NM_004300; NM_007099; NR_024080; ENST00000272065; ENST00000272067; ENST00000405233; ENST00000405364; ENST00000407983; ENST00000413140; ENST00000439645; ENST00000442386; ENST00000453390; ENST00000463831; ENST00000480874; ENST00000484125; ENST00000484464; BC007422; BC106011; OTTHUMT00000195862; OTTHUMT00000195863; OTTHUMT00000195864; OTTHUMT00000322375; OTTHUMT00000322376; OTTHUMT0000…	GO:0035335; GO:0006470	peptidyl-tyrosine dephosphorylation; protein dephosphorylation	inferred from electronic annotation
TC1100010730.hg.1	ACP2	9.05	10.11	9.61	10.28	9.89	10.49	53	acid phosphatase 2, lysosomal	Multiple_Complex	NM_001302489; NM_001302490; NM_001302491; NM_001302492; NM_001610; ENST00000256997; ENST00000444355; ENST00000524769; ENST00000525230; ENST00000527256; ENST00000529444; ENST00000529663; ENST00000529788; ENST00000530453; ENST00000531004; ENST00000531547; ENST00000533929; ENST00000534448; ENST00000534752; BC003160; BC093010; OTTHUMT00000392022; OTTHUMT00000392023; OTTHUMT00000392024; OTTHUMT0000039…	GO:0001501; GO:0006470; GO:0007040; GO:0010033; GO:0016311; GO:0048102; GO:0008152	skeletal system development; protein dephosphorylation; lysosome organization; response to organic substance; dephosphorylation; autophagic cell death; metabolic process	inferred from electronic annotation; traceable author statement
TC1900009684.hg.1	ACP5	5.73	6.64	6.27	6.74	6.37	6.32	54	acid phosphatase 5, tartrate resistant	Multiple_Complex
TC0100015634.hg.1	ACP6	7.36	7.38	7.25	8.27	7.89	8.01	51205	acid phosphatase 6, lysophosphatidic	Multiple_Complex	NM_016361; ENST00000392988; ENST00000460583; ENST00000487562; ENST00000493129; ENST00000583509; ENST00000609196; ENST00000611629; ENST00000613673; ENST00000614551; ENST00000620634; BC009965; BC034686; OTTHUMT00000039420; OTTHUMT00000039421; OTTHUMT00000100082; OTTHUMT00000100083; OTTHUMT00000473109; OTTHUMT00000477680; OTTHUMT00000477681; OTTHUMT00000477682; OTTHUMT00000477683; OTTHUMT00000477684	GO:0006644; GO:0016311; GO:2001311; GO:0006629; GO:0002244; GO:0006470	phospholipid metabolic process; dephosphorylation; lysobisphosphatidic acid metabolic process; lipid metabolic process; hematopoietic progenitor cell differentiation; protein dephosphorylation	inferred from mutant phenotype; inferred from direct assay; inferred from electronic annotation
TC0300008839.hg.1	ACPP	3.4	2.66	2.88	2.76	2.91	3.17	55	acid phosphatase, prostate	Multiple_Complex	NM_001099; NM_001134194; NM_001292037; ENST00000336375; ENST00000351273; ENST00000475741; ENST00000483689; ENST00000489084; ENST00000493235; ENST00000495911; ENST00000507647; ENST00000512463; BC007460; BC008493; BC016344; OTTHUMT00000356699; OTTHUMT00000356700; OTTHUMT00000356701; OTTHUMT00000356752; OTTHUMT00000356753; OTTHUMT00000356784; OTTHUMT00000356785; OTTHUMT00000358311; OTTHUMT00000358312	GO:0006144; GO:0006772; GO:0009117; GO:0016311; GO:0046085; GO:0051930; GO:0060168; GO:0006470	purine nucleobase metabolic process; thiamine metabolic process; nucleotide metabolic process; dephosphorylation; adenosine metabolic process; regulation of sensory perception of pain; positive regulation of adenosine receptor signaling pathway; protein dephosphorylation	inferred from electronic annotation; inferred from sequence or structural similarity; inferred from mutant phenotype; inferred from direct assay
TC1900008603.hg.1	ACPT	6.15	5.27	5.25	5.44	5.87	5.73	93650	acid phosphatase, testicular	Coding	NM_033068; ENST00000270593; OTTHUMT00000464434; uc002pta.1	GO:0016311; GO:0008152; GO:0006470	dephosphorylation; metabolic process; protein dephosphorylation	inferred from electronic annotation	NM_033068; ENST00000270593	GenMAPP	Nuclear_Receptors
TC1200007594.hg.1	ASIC1	3.68	3.09	3.18	3.28	3.49	3.28	41	acid sensing ion channel 1	Multiple_Complex
TC1700010371.hg.1	ASIC2	6.29	5.9	5.68	5.59	5.8	5.41	40	acid sensing ion channel 2	Multiple_Complex	NM_001094; NM_183377; ENST00000225823; ENST00000359872; ENST00000448983; ENST00000579816; ENST00000583395; BC075042; BC075043; OTTHUMT00000256378; OTTHUMT00000256379; OTTHUMT00000447552; OTTHUMT00000447553; OTTHUMT00000447583	GO:0007268; GO:0007417; GO:0007422; GO:0010468; GO:0015672; GO:0030193; GO:0034220; GO:0035725; GO:0050915; GO:0055085; GO:0006810; GO:0006811; GO:0006814; GO:0003026; GO:0006812; GO:0009612; GO:0007602; GO:0007605; GO:0043066; GO:0010447; GO:0019229; GO:0034765; GO:0035418; GO:0042391; GO:0050974; GO:0051965; GO:0071229; GO:0071468; GO:0098655; GO:2001259	synaptic transmission; central nervous system development; peripheral nervous system development; regulation of gene expression; monovalent inorganic cation transport; regulation of blood coagulation; ion transmembrane transport; sodium ion transmembrane transport; sensory perception of sour taste; transmembrane transport; transport; ion transport; sodium ion transport; regulation of systemic art…	traceable author statement; inferred from mutant phenotype; inferred from electronic annotation
TC0700009691.hg.1	ASIC3	4.59	4.89	4.01	4.2	4.19	3.87	9311	acid sensing ion channel 3	Multiple_Complex	NM_004769; NM_020321; NM_020322; NR_046401; ENST00000297512; ENST00000349064; ENST00000357922; ENST00000377904; ENST00000468325; ENST00000474135; ENST00000485929; ENST00000490540; ENST00000498105; OTTHUMT00000351723; OTTHUMT00000351724; OTTHUMT00000351725; OTTHUMT00000351726; OTTHUMT00000351727; OTTHUMT00000351728; OTTHUMT00000351729; OTTHUMT00000351730; OTTHUMT00000351769	GO:0006810; GO:0007165; GO:0007600; GO:0034220; GO:0035725; GO:0050915; GO:0055085; GO:0098655; GO:0006811; GO:0006814; GO:0006812; GO:0009408; GO:0009612; GO:0010447; GO:0042930; GO:0050907; GO:0050961; GO:0050965; GO:0050966; GO:0050968; GO:0050974	transport; signal transduction; sensory perception; ion transmembrane transport; sodium ion transmembrane transport; sensory perception of sour taste; transmembrane transport; cation transmembrane transport; ion transport; sodium ion transport; cation transport; response to heat; response to mechanical stimulus; response to acidic pH; enterobactin transport; detection of chemical stimulus involve…	traceable author statement; inferred from electronic annotation; inferred from mutant phenotype
TC0200010853.hg.1	ASIC4	5.54	5.32	4.75	4.6	4.91	5.07	55515	acid sensing ion channel family member 4	Multiple_Complex	NM_182847; ENST00000347842; ENST00000358078; ENST00000461395; ENST00000473709; ENST00000474489; BC010439; BC031812; OTTHUMT00000130263; OTTHUMT00000130264; OTTHUMT00000130265; OTTHUMT00000130266; OTTHUMT00000130267	GO:0006810; GO:0034220; GO:0035725; GO:0006811; GO:0006814	transport; ion transmembrane transport; sodium ion transmembrane transport; ion transport; sodium ion transport	traceable author statement; inferred from electronic annotation
TC0400012212.hg.1	ASIC5	3.93	3.63	4.04	3.58	3.06	3.54	51802	acid sensing ion channel family member 5	Coding	NM_017419; ENST00000537611; OTTHUMT00000366464; uc003ipe.1	GO:0015992; GO:0034220; GO:0035725; GO:0055085; GO:0006810; GO:0006811; GO:0006814	proton transport; ion transmembrane transport; sodium ion transmembrane transport; transmembrane transport; transport; ion transport; sodium ion transport	inferred from electronic annotation; traceable author statement
TC1500009865.hg.1	ANP32A	15.42	15.38	15.66	15.49	15.47	15.49	8125	acidic nuclear phosphoprotein 32 family member A	Multiple_Complex	NM_006305; ENST00000267918; ENST00000409628; ENST00000465139; ENST00000480858; ENST00000483221; ENST00000483551; ENST00000486054; ENST00000495420; ENST00000495764; ENST00000560303; ENST00000561430; BC007200; BC106719; BC125143; OTTHUMT00000335525; OTTHUMT00000335526; OTTHUMT00000335527; OTTHUMT00000335528; OTTHUMT00000335529; OTTHUMT00000335530; OTTHUMT00000335531; OTTHUMT00000335532; OTTHUMT0000…	GO:0006351; GO:0006355; GO:0006913; GO:0010467; GO:0035556; GO:0043488	transcription, DNA-templated; regulation of transcription, DNA-templated; nucleocytoplasmic transport; gene expression; intracellular signal transduction; regulation of mRNA stability	inferred from electronic annotation; inferred from direct assay; non-traceable author statement; traceable author statement
TC0900008173.hg.1	ANP32B	14.46	14.73	14.28	14.69	14.81	14.35	10541	acidic nuclear phosphoprotein 32 family member B	Multiple_Complex	NM_006401; ENST00000339399; ENST00000473205; ENST00000486769; BC013003; BC019658; OTTHUMT00000053346; OTTHUMT00000053347; OTTHUMT00000053349	GO:0001944; GO:0006334; GO:0006919; GO:0021591; GO:0045596; GO:0046827; GO:0048839; GO:0060021	vasculature development; nucleosome assembly; activation of cysteine-type endopeptidase activity involved in apoptotic process; ventricular system development; negative regulation of cell differentiation; positive regulation of protein export from nucleus; inner ear development; palate development	inferred from electronic annotation; inferred from direct assay; inferred from mutant phenotype
TC0400012312.hg.1	ANP32C	6.39	6.05	6.75	6.15	6.08	6.47	23520	acidic nuclear phosphoprotein 32 family member C	Multiple_Complex
TC1200007521.hg.1	ANP32D	6.73	6.43	6.8	6.68	6.43	6.96	23519	acidic nuclear phosphoprotein 32 family member D	Coding
TC0100015725.hg.1	ANP32E	13.01	12.91	13.21	13.03	13.03	13.28	81611	acidic nuclear phosphoprotein 32 family member E	Multiple_Complex	NM_001136478; NM_001136479; NM_001280559; NM_001280560; NM_030920; ENST00000369114; ENST00000369115; ENST00000436748; ENST00000532744; ENST00000533654; ENST00000534220; ENST00000534437; ENST00000583931; ENST00000616917; ENST00000629042; BC003380; OTTHUMT00000035056; OTTHUMT00000035057; OTTHUMT00000095850; OTTHUMT00000095851; OTTHUMT00000387925; OTTHUMT00000387926; OTTHUMT00000387927; OTTHUMT00000…	GO:0043086; GO:0043486; GO:0016568	negative regulation of catalytic activity; histone exchange; chromatin modification	inferred from electronic annotation; inferred from direct assay
TC0X00007574.hg.1	ACRC	5.73	5.08	5.68	5.47	6	5.72	93953	acidic repeat containing	Multiple_Complex
TC0600009868.hg.1	ARMT1	11.22	11.15	11.71	11.37	11.57	11.51	79624	acidic residue methyltransferase 1	Multiple_Complex	NM_001286562; NM_024573; ENST00000367294; ENST00000483931; ENST00000494826; ENST00000545879; BC011348; OTTHUMT00000042724	GO:0006479; GO:0006974; GO:0032259; GO:2001020	protein methylation; cellular response to DNA damage stimulus; methylation; regulation of response to DNA damage stimulus	inferred from direct assay; inferred from electronic annotation; inferred from mutant phenotype
TC0200011551.hg.1	ADI1	7.8	8.15	7.91	7.68	7.73	7.47	55256	acireductone dioxygenase 1	Multiple_Complex	NM_001306077; ENST00000327435; ENST00000382093; ENST00000415131; BC001467; OTTHUMT00000231914; OTTHUMT00000322789; OTTHUMT00000322790	GO:0000096; GO:0006595; GO:0019509; GO:0034641; GO:0044281; GO:0055114; GO:0008652; GO:0009086	sulfur amino acid metabolic process; polyamine metabolic process; L-methionine biosynthetic process from methylthioadenosine; cellular nitrogen compound metabolic process; small molecule metabolic process; oxidation-reduction process; cellular amino acid biosynthetic process; methionine biosynthetic process	traceable author statement; inferred from direct assay; inferred from electronic annotation
TC0900006937.hg.1	ACO1	7.63	7.77	7.36	7.37	7.99	7.03	48	aconitase 1, soluble	Multiple_Complex	NM_001278352; NM_002197; ENST00000309951; ENST00000379923; ENST00000541043; BC018103; OTTHUMT00000051998; OTTHUMT00000051999	GO:0006099; GO:0006101; GO:0006417; GO:0006879; GO:0009791; GO:0010040; GO:0050892; GO:0008152; GO:0010468	tricarboxylic acid cycle; citrate metabolic process; regulation of translation; cellular iron ion homeostasis; post-embryonic development; response to iron(II) ion; intestinal absorption; metabolic process; regulation of gene expression	inferred from electronic annotation; inferred from direct assay	NM_002197; BC018103	HumanCyc	FERMENTATION-PWY; PWY-5690; ANARESP1-PWY; P106-PWY; TCA; GLYOXYLATE-BYPASS
TC2200007477.hg.1	ACO2	12.05	12.37	11.85	12.24	12.47	12.15	50	aconitase 2, mitochondrial	Multiple_Complex	NM_001098; ENST00000216254; ENST00000396512; ENST00000466237; ENST00000471094; ENST00000478010; ENST00000481310; ENST00000482208; BC014092; BC026196; OTTHUMT00000259151; OTTHUMT00000259152; OTTHUMT00000259153; OTTHUMT00000259154; OTTHUMT00000259155; OTTHUMT00000259156; OTTHUMT00000259157; uc003bac.3	GO:0006091; GO:0006099; GO:0006101; GO:0006102; GO:0044237; GO:0044281; GO:0008152	generation of precursor metabolites and energy; tricarboxylic acid cycle; citrate metabolic process; isocitrate metabolic process; cellular metabolic process; small molecule metabolic process; metabolic process	traceable author statement; inferred from direct assay; inferred from electronic annotation	NM_001098; ENST00000216254; ENST00000396512; ENST00000466237; ENST00000471094; ENST00000478010; ENST00000481310; ENST00000482208; BC014092; BC026196; OTTHUMT00000259151; OTTHUMT00000259152; OTTHUMT00000259153; OTTHUMT00000259154; OTTHUMT00000259155; OTTHUMT00000259156; OTTHUMT00000259157; uc003bac.3	GenMAPP; HumanCyc; MetaCyc	Krebs-TCA_Cycle; FERMENTATION-PWY; PWY-5690; ANARESP1-PWY; P106-PWY; TCA; GLYOXYLATE-BYPASS; PWY-6969; PWY66-398; PWY-5750; PWY-7124; PWY-7254; PWY-5392; PWY-6728; REDCITCYC; P23-PWY; PWY-5913; P105-PWY; PWY-6549
TC2200007826.hg.1	ACR	3.13	3.38	3.13	3.09	3.53	3.19	49	acrosin	Multiple_Complex	NM_001097; ENST00000216139; ENST00000527761; ENST00000529621; ENST00000533930; OTTHUMT00000316605; OTTHUMT00000388560; OTTHUMT00000388561; OTTHUMT00000388562	GO:0002077; GO:0007190; GO:0007338; GO:0007339; GO:0007340; GO:0007341; GO:0032504; GO:0048545; GO:0006508	acrosome matrix dispersal; activation of adenylate cyclase activity; single fertilization; binding of sperm to zona pellucida; acrosome reaction; penetration of zona pellucida; multicellular organism reproduction; response to steroid hormone; proteolysis	non-traceable author statement; inferred from direct assay; inferred from sequence or structural similarity; traceable author statement; inferred from electronic annotation; inferred from mutant phenotype
TC1200009746.hg.1	ACRBP	2.56	2.45	2.63	2.87	2.86	2.65	84519	acrosin binding protein	Multiple_Complex	NM_032489; ENST00000229243; ENST00000414226; ENST00000535884; ENST00000536350; ENST00000538524; ENST00000540513; ENST00000542357; ENST00000544352; ENST00000546114; BC033010; OTTHUMT00000400702; OTTHUMT00000400703; OTTHUMT00000400705; OTTHUMT00000400706; OTTHUMT00000400707; OTTHUMT00000400708; OTTHUMT00000400709; OTTHUMT00000400710; OTTHUMT00000400711	GO:0008150	biological_process	no biological data available
TC1100012712.hg.1	ACRV1	4.3	3.72	3.81	3.61	4.56	3.58	56	acrosomal vesicle protein 1	Coding	NM_001612; NM_020069; NM_020107; NM_020108; ENST00000315608; ENST00000527795; ENST00000530048; ENST00000533904; BC014588; OTTHUMT00000386722; OTTHUMT00000386723; OTTHUMT00000386724; OTTHUMT00000386725	GO:0007275	multicellular organismal development	traceable author statement
TC1000011904.hg.1	ABLIM1	10.29	10.71	9.4	8.97	9.39	8.87	3983	actin binding LIM protein 1	Multiple_Complex	NM_001003407; NM_001003408; NM_002313; NM_006720; ENST00000277895; ENST00000369252; ENST00000369253; ENST00000369256; ENST00000369266; ENST00000392952; ENST00000392955; ENST00000428430; ENST00000440467; ENST00000466400; ENST00000477638; ENST00000481974; ENST00000485570; ENST00000533213; BC002448; OTTHUMT00000050469; OTTHUMT00000050470; OTTHUMT00000050474; OTTHUMT00000050475; OTTHUMT00000050477; O…	GO:0007010; GO:0007411; GO:0007601; GO:0009887; GO:0030032; GO:0042384; GO:0045944	cytoskeleton organization; axon guidance; visual perception; organ morphogenesis; lamellipodium assembly; cilium assembly; positive regulation of transcription from RNA polymerase II promoter	inferred from electronic annotation; traceable author statement; inferred from mutant phenotype
TC0400009958.hg.1	ABLIM2	5.51	4.64	4.88	4.41	4.96	4.7	84448	actin binding LIM protein family, member 2	Multiple_Complex	NM_001130083; NM_001130084; NM_001130085; NM_001130086; NM_001130087; NM_001130088; NM_001286688; NM_032432; ENST00000318888; ENST00000341937; ENST00000361581; ENST00000361737; ENST00000407564; ENST00000428004; ENST00000447017; ENST00000502800; ENST00000504172; ENST00000505872; ENST00000509819; ENST00000510277; ENST00000512594; ENST00000514025; ENST00000515079; ENST00000545242; BC122567; OTTHUMT0…	GO:0006351; GO:0007411; GO:0030036; GO:0045944; GO:0007010	transcription, DNA-templated; axon guidance; actin cytoskeleton organization; positive regulation of transcription from RNA polymerase II promoter; cytoskeleton organization	inferred from electronic annotation; traceable author statement
TC0500009055.hg.1	ABLIM3	4.06	3.69	3.48	3.26	4.15	3.43	22885	actin binding LIM protein family, member 3	Multiple_Complex	NM_001301015; NM_001301018; NM_001301027; NM_001301028; NM_014945; ENST00000309868; ENST00000326685; ENST00000356541; ENST00000502855; ENST00000504238; ENST00000506113; ENST00000508983; ENST00000514212; ENST00000515171; ENST00000515796; ENST00000517451; ENST00000519549; BC001665; OTTHUMT00000252188; OTTHUMT00000373435; OTTHUMT00000373436; OTTHUMT00000373437; OTTHUMT00000373438; OTTHUMT00000373439…	GO:0006351; GO:0007411; GO:0030032; GO:0030036; GO:0042384; GO:0045944; GO:1903955; GO:0007010	transcription, DNA-templated; axon guidance; lamellipodium assembly; actin cytoskeleton organization; cilium assembly; positive regulation of transcription from RNA polymerase II promoter; positive regulation of protein targeting to mitochondrion; cytoskeleton organization	inferred from electronic annotation; traceable author statement; inferred from mutant phenotype
TC0800011437.hg.1	ABRA	5.46	5.14	5.56	4.85	5.5	5.35	137735	actin binding Rho activating protein	Coding	NM_139166; ENST00000311955; BC105103; BC105105; OTTHUMT00000380416	GO:0000060; GO:0006351; GO:0035025; GO:0045944; GO:0051091; GO:0006355; GO:0006810; GO:0015031; GO:0045893	protein import into nucleus, translocation; transcription, DNA-templated; positive regulation of Rho protein signal transduction; positive regulation of transcription from RNA polymerase II promoter; positive regulation of sequence-specific DNA binding transcription factor activity; regulation of transcription, DNA-templated; transport; protein transport; positive regulation of transcription, DNA…	inferred from electronic annotation; inferred from sequence or structural similarity
TC0400009953.hg.1	AFAP1	3.28	3.37	3.32	3.51	3.54	3.8	60312	actin filament associated protein 1	Multiple_Complex	NM_001134647; NM_198595; ENST00000358461; ENST00000360265; ENST00000382543; ENST00000420658; ENST00000505447; ENST00000508415; ENST00000513842; ENST00000513856; ENST00000612691; ENST00000614385; BC032777; OTTHUMT00000246842; OTTHUMT00000358893; OTTHUMT00000358894; OTTHUMT00000358895; OTTHUMT00000358896; OTTHUMT00000358899; OTTHUMT00000476362; OTTHUMT00000476363	GO:0009966; GO:0051493	regulation of signal transduction; regulation of cytoskeleton organization	inferred from electronic annotation
TC0500009058.hg.1	AFAP1L1	3.22	3.17	3.1	3.27	4.26	3.2	134265	actin filament associated protein 1-like 1	Multiple_Complex
TC1000011899.hg.1	AFAP1L2	5.38	5.5	5.26	5.62	5.76	5.5	84632	actin filament associated protein 1-like 2	Multiple_Complex	NM_001001936; NM_001287824; NM_032550; ENST00000304129; ENST00000369271; ENST00000419268; ENST00000483496; ENST00000486300; ENST00000491814; BC024314; BC033212; OTTHUMT00000050461; OTTHUMT00000050462; OTTHUMT00000050463; OTTHUMT00000050464; OTTHUMT00000050466; OTTHUMT00000050467	GO:0006954; GO:0007346; GO:0032675; GO:0032757; GO:0045742; GO:0045893; GO:0061098; GO:0009966; GO:0009967	inflammatory response; regulation of mitotic cell cycle; regulation of interleukin-6 production; positive regulation of interleukin-8 production; positive regulation of epidermal growth factor receptor signaling pathway; positive regulation of transcription, DNA-templated; positive regulation of protein tyrosine kinase activity; regulation of signal transduction; positive regulation of signal tra…	inferred from direct assay; inferred from electronic annotation
TC1700012052.hg.1	ACTG1	17.4	17.38	17.25	17.25	17.07	17.28	71	actin gamma 1	Multiple_Complex					NM_001199954; NM_001614; NR_037688; ENST00000331925; ENST00000570382; ENST00000571691; ENST00000571721; ENST00000572105; ENST00000573283; ENST00000574671; ENST00000575087; ENST00000575659; ENST00000575842; ENST00000575994; ENST00000576209; ENST00000576214; ENST00000576544; ENST00000576917; ENST00000615544; BC000292; BC001920; BC007442; BC009848; BC010999; BC012050; BC015005; BC015695; BC015779; B…	GenMAPP	Smooth_muscle_contraction; Striated_muscle_contraction
TC0700013419.hg.1	ARPC1A	10.65	10.88	10.86	11.03	11.27	10.98	10552	actin related protein 2/3 complex subunit 1A	Multiple_Complex	NM_001190996; NM_006409; ENST00000262942; ENST00000432786; ENST00000463009; ENST00000471960; ENST00000477240; BC039594; BC047889; BC054027; OTTHUMT00000335908; OTTHUMT00000335910; OTTHUMT00000335911; OTTHUMT00000335912; OTTHUMT00000335913	GO:0007264; GO:0007411; GO:0030036; GO:0034314; GO:0038096; GO:0045087; GO:0048013; GO:0030833	small GTPase mediated signal transduction; axon guidance; actin cytoskeleton organization; Arp2/3 complex-mediated actin nucleation; Fc-gamma receptor signaling pathway involved in phagocytosis; innate immune response; ephrin receptor signaling pathway; regulation of actin filament polymerization	traceable author statement; not recorded; inferred from electronic annotation
TC0700013420.hg.1	ARPC1B	14.31	13.89	14.19	14.36	13.81	13.95	10095	actin related protein 2/3 complex subunit 1B	Multiple_Complex
TC0200010788.hg.1	ARPC2	15.73	15.75	15.8	15.61	15.42	15.86	10109	actin related protein 2/3 complex subunit 2	Multiple_Complex
TC1200012843.hg.1	ARPC3	14.42	14.41	14.61	14.41	14.28	14.39	10094	actin related protein 2/3 complex subunit 3	NonCoding	ENST00000467622; ENST00000476566; OTTHUMT00000259490; OTTHUMT00000259494	GO:0006928; GO:0007264; GO:0007411; GO:0034314; GO:0038096; GO:0045087; GO:0048013; GO:0030833	movement of cell or subcellular component; small GTPase mediated signal transduction; axon guidance; Arp2/3 complex-mediated actin nucleation; Fc-gamma receptor signaling pathway involved in phagocytosis; innate immune response; ephrin receptor signaling pathway; regulation of actin filament polymerization	traceable author statement; inferred from direct assay; inferred from electronic annotation
TC1200012844.hg.1	ARPC3	13.58	13.39	13.45	13.38	13.27	13.2	10094	actin related protein 2/3 complex subunit 3	NonCoding	ENST00000471641; ENST00000475777; ENST00000549408; OTTHUMT00000259488; OTTHUMT00000259491; OTTHUMT00000404606	GO:0006928; GO:0007264; GO:0007411; GO:0034314; GO:0038096; GO:0045087; GO:0048013; GO:0030833	movement of cell or subcellular component; small GTPase mediated signal transduction; axon guidance; Arp2/3 complex-mediated actin nucleation; Fc-gamma receptor signaling pathway involved in phagocytosis; innate immune response; ephrin receptor signaling pathway; regulation of actin filament polymerization	traceable author statement; inferred from direct assay; inferred from electronic annotation
TC0300013786.hg.1	ARPC4	14.29	14.03	14.47	13.72	13.64	14.09	10093	actin related protein 2/3 complex subunit 4	Multiple_Complex	NM_001024959; NM_001024960; NM_001198780; NM_005718; ENST00000397261; ENST00000417500; ENST00000433034; ENST00000440787; ENST00000467289; ENST00000479956; ENST00000485273; ENST00000498623; OTTHUMT00000258275; OTTHUMT00000258276; OTTHUMT00000258277; OTTHUMT00000258278; OTTHUMT00000338977; OTTHUMT00000338980; OTTHUMT00000338981; OTTHUMT00000338982	GO:0007264; GO:0007411; GO:0030041; GO:0034314; GO:0038096; GO:0045010; GO:0045087; GO:0048013	small GTPase mediated signal transduction; axon guidance; actin filament polymerization; Arp2/3 complex-mediated actin nucleation; Fc-gamma receptor signaling pathway involved in phagocytosis; actin nucleation; innate immune response; ephrin receptor signaling pathway	traceable author statement; inferred from electronic annotation; inferred from direct assay; non-traceable author statement
TC0100016658.hg.1	ARPC5	14.7	14.76	14.68	14.68	14.64	14.67	10092	actin related protein 2/3 complex subunit 5	Multiple_Complex	NM_001270439; NM_005717; ENST00000294742; ENST00000359856; ENST00000367534; ENST00000462965; ENST00000602490; BC057237; BC071857; OTTHUMT00000085477; OTTHUMT00000085478; OTTHUMT00000085479; OTTHUMT00000098686; OTTHUMT00000467671	GO:0006928; GO:0007264; GO:0007411; GO:0016477; GO:0030036; GO:0034314; GO:0038096; GO:0045087; GO:0048013; GO:0030833	movement of cell or subcellular component; small GTPase mediated signal transduction; axon guidance; cell migration; actin cytoskeleton organization; Arp2/3 complex-mediated actin nucleation; Fc-gamma receptor signaling pathway involved in phagocytosis; innate immune response; ephrin receptor signaling pathway; regulation of actin filament polymerization	traceable author statement; inferred from mutant phenotype; inferred from direct assay; inferred from electronic annotation
TC0900008742.hg.1	ARPC5L	11.71	11.2	11.44	11.47	11.13	11.25	81873	actin related protein 2/3 complex subunit 5-like	Multiple_Complex	NM_030978; ENST00000259477; ENST00000353214; ENST00000465124; BC000018; BC000798; BC002418; OTTHUMT00000054040; OTTHUMT00000054041; OTTHUMT00000054042	GO:0034314; GO:0008150; GO:0030833	Arp2/3 complex-mediated actin nucleation; biological_process; regulation of actin filament polymerization	inferred from electronic annotation; no biological data available
TC0100017663.hg.1	ACTA1	12.35	12.31	12.09	12.15	11.83	11.85	58	actin, alpha 1, skeletal muscle	Coding	NM_001100; ENST00000366683; ENST00000366684; BC012597; OTTHUMT00000092781	GO:0006936; GO:0009612; GO:0009991; GO:0010226; GO:0010628; GO:0016049; GO:0030049; GO:0030240; GO:0043503; GO:0048545; GO:0048741; GO:0090131	muscle contraction; response to mechanical stimulus; response to extracellular stimulus; response to lithium ion; positive regulation of gene expression; cell growth; muscle filament sliding; skeletal muscle thin filament assembly; skeletal muscle fiber adaptation; response to steroid hormone; skeletal muscle fiber development; mesenchyme migration	traceable author statement; inferred from electronic annotation; inferred from sequence or structural similarity; inferred from mutant phenotype	NM_001100; ENST00000366683; ENST00000366684; BC012597; OTTHUMT00000092781	GenMAPP	Smooth_muscle_contraction; Striated_muscle_contraction
TC1000011370.hg.1	ACTA2	9.15	9.49	8.7	9.01	9.23	8.51	59	actin, alpha 2, smooth muscle, aorta	Multiple_Complex	NM_001141945; NM_001613; ENST00000224784; ENST00000415557; ENST00000458159; ENST00000458208; ENST00000480297; ENST00000482085; ENST00000488967; BC017554; BC093052; OTTHUMT00000049264; OTTHUMT00000049265; OTTHUMT00000049266; OTTHUMT00000049267; OTTHUMT00000049268; OTTHUMT00000049269	GO:0006936; GO:0008217; GO:0009615; GO:0010628; GO:0014829; GO:0072144; GO:0090131	muscle contraction; regulation of blood pressure; response to virus; positive regulation of gene expression; vascular smooth muscle contraction; glomerular mesangial cell development; mesenchyme migration	traceable author statement; inferred from electronic annotation; inferred from expression pattern; inferred from sequence or structural similarity	NM_001141945; NM_001613; ENST00000224784; ENST00000415557; ENST00000458159; ENST00000458208; ENST00000480297; ENST00000482085; ENST00000488967; BC017554; BC093052; OTTHUMT00000049264; OTTHUMT00000049265; OTTHUMT00000049266; OTTHUMT00000049267; OTTHUMT00000049268; OTTHUMT00000049269	GenMAPP	Smooth_muscle_contraction; Striated_muscle_contraction
TC1500009002.hg.1	ACTC1	6.13	6.11	6.2	6.15	6.13	6.32	70	actin, alpha, cardiac muscle 1	Multiple_Complex	NM_005159; ENST00000290378; ENST00000557860; ENST00000560563; BC009978; OTTHUMT00000251876; OTTHUMT00000417524; OTTHUMT00000417525	GO:0006915; GO:0010628; GO:0030048; GO:0030049; GO:0030240; GO:0031032; GO:0033275; GO:0042493; GO:0043066; GO:0045471; GO:0055003; GO:0055008; GO:0060047; GO:0060048; GO:0090131; GO:0070252; GO:0008152	apoptotic process; positive regulation of gene expression; actin filament-based movement; muscle filament sliding; skeletal muscle thin filament assembly; actomyosin structure organization; actin-myosin filament sliding; response to drug; negative regulation of apoptotic process; response to ethanol; cardiac myofibril assembly; cardiac muscle tissue morphogenesis; heart contraction; cardiac muscl…	inferred from sequence or structural similarity; inferred from direct assay; traceable author statement; inferred from mutant phenotype; inferred from electronic annotation	NM_005159; ENST00000290378; ENST00000557860; ENST00000560563; BC009978; OTTHUMT00000251876; OTTHUMT00000417524; OTTHUMT00000417525	GenMAPP	Smooth_muscle_contraction; Striated_muscle_contraction
TC0700010167.hg.1	ACTB	15.58	15.21	15.3	15.54	15.02	15.3	60	actin, beta	Multiple_Complex					NM_001101; ENST00000331789; ENST00000414620; ENST00000417101; ENST00000425660; ENST00000432588; ENST00000443528; ENST00000462494; ENST00000464611; ENST00000473257; ENST00000477812; ENST00000480301; ENST00000484841; ENST00000493945; BC001301; BC002409; BC004251; BC013380; BC014861; BC016045; OTTHUMT00000059589; OTTHUMT00000324020; OTTHUMT00000324021; OTTHUMT00000324022; OTTHUMT00000324023; OTTHUMT…	GenMAPP	Smooth_muscle_contraction
TC0500010822.hg.1	ACTBL2	3.94	3.89	4.05	4.26	4.04	4.16	345651	actin, beta-like 2	Multiple_Complex	NM_001017992; ENST00000423391; BC137470; BC137473; OTTHUMT00000368579; uc003jrm.3	GO:0008150	biological_process	no biological data available
TC0200008062.hg.1	ACTG2	7.49	7.27	6.56	7.06	7.16	6.74	72	actin, gamma 2, smooth muscle, enteric	Multiple_Complex	NM_001199893; NM_001615; ENST00000345517; ENST00000409624; ENST00000409731; ENST00000409918; ENST00000429756; ENST00000438902; ENST00000442912; ENST00000468543; ENST00000473016; BC012617; OTTHUMT00000252044; OTTHUMT00000328085; OTTHUMT00000328086; OTTHUMT00000328087; OTTHUMT00000328089; OTTHUMT00000328090; OTTHUMT00000328091; OTTHUMT00000328092; OTTHUMT00000328093	GO:0006936; GO:0010628; GO:0090131	muscle contraction; positive regulation of gene expression; mesenchyme migration	traceable author statement; inferred from sequence or structural similarity
TC1400009529.hg.1	ACTN1; HMGN1P3	12.46	12.9	11.95	13.11	13.58	12.88	87; 100036574	actinin, alpha 1; high mobility group nucleosome binding domain 1 pseudogene 3	Multiple_Complex
TC0100012099.hg.1	ACTN2	6.95	6.8	6.92	6.81	7	6.68	88	actinin, alpha 2	Multiple_Complex					NM_001103; NM_001278343; NM_001278344; ENST00000366578; ENST00000461367; ENST00000492101; ENST00000492634; ENST00000494762; ENST00000542672; ENST00000546208; BC047901; BC051770; OTTHUMT00000096628; OTTHUMT00000096629; OTTHUMT00000096630; OTTHUMT00000096631; OTTHUMT00000099199	GenMAPP	Striated_muscle_contraction
TC1100008090.hg.1	ACTN3	3.51	3.88	3.99	3.93	3.89	3.76	89	actinin, alpha 3 (gene/pseudogene)	Multiple_Complex	NM_001104; NM_001258371; NR_047663; ENST00000502692; ENST00000511191; ENST00000513398; BC099647; BC099649; OTTHUMT00000362453; OTTHUMT00000362465; OTTHUMT00000362467	GO:0014728; GO:0014732; GO:0014883; GO:0014894; GO:0030049; GO:0042981; GO:0045820; GO:0048041; GO:0048633; GO:0070885; GO:0090324; GO:1903715; GO:1904025; GO:0031448; GO:0048743; GO:0090257; GO:1901078; GO:0006936; GO:0060349; GO:1900159	regulation of the force of skeletal muscle contraction; skeletal muscle atrophy; transition between fast and slow fiber; response to denervation involved in regulation of muscle adaptation; muscle filament sliding; regulation of apoptotic process; negative regulation of glycolytic process; focal adhesion assembly; positive regulation of skeletal muscle tissue growth; negative regulation of calcin…	inferred from sequence or structural similarity; traceable author statement; non-traceable author statement; inferred from mutant phenotype; inferred from electronic annotation	NM_001104; NM_001258371; NR_047663; ENST00000502692; ENST00000511191; ENST00000513398; BC099647; BC099649; OTTHUMT00000362453; OTTHUMT00000362465; OTTHUMT00000362467	GenMAPP	Striated_muscle_contraction
TC1900008020.hg.1	ACTN4	14.87	14.95	15.1	14.82	14.72	14.94	81	actinin, alpha 4	Multiple_Complex					NM_004924; ENST00000252699; ENST00000390009; ENST00000424234; ENST00000440400; ENST00000477174; ENST00000489451; ENST00000495553; ENST00000497637; ENST00000586538; ENST00000588618; ENST00000589528; BC005033; OTTHUMT00000268091; OTTHUMT00000268092; OTTHUMT00000268093; OTTHUMT00000268094; OTTHUMT00000268095; OTTHUMT00000268096; OTTHUMT00000459232; OTTHUMT00000459235; OTTHUMT00000459236; OTTHUMT0000…	GenMAPP	Striated_muscle_contraction
TC2000007162.hg.1	ACTL10	4.05	3.66	4.23	3.88	4.27	3.74	170487	actin-like 10	Coding
TC0300009609.hg.1	ACTL6A	10.69	10.55	10.64	10.51	10.86	10.61	86	actin-like 6A	Multiple_Complex
TC0700012011.hg.1	ACTL6B	3.84	3.72	3.21	4.09	3.64	4.12	51412	actin-like 6B	Multiple_Complex	NM_016188; ENST00000160382; ENST00000461605; ENST00000485601; ENST00000487125; ENST00000487225; ENST00000489904; BC020944; OTTHUMT00000356745; OTTHUMT00000356746; OTTHUMT00000356747; OTTHUMT00000356748; OTTHUMT00000356749; OTTHUMT00000356750	GO:0006325; GO:0006338; GO:0006351; GO:0006357; GO:0021510; GO:0006355; GO:0007399; GO:0016568	chromatin organization; chromatin remodeling; transcription, DNA-templated; regulation of transcription from RNA polymerase II promoter; spinal cord development; regulation of transcription, DNA-templated; nervous system development; chromatin modification	non-traceable author statement; inferred from direct assay; inferred from electronic annotation
TC0900008379.hg.1	ACTL7A	5	5.19	5.31	5.11	5.19	5.07	10881	actin-like 7A	Coding
TC0900011145.hg.1	ACTL7B	6.03	6.33	6.05	6.08	6.04	6.04	10880	actin-like 7B	Coding
TC0100007127.hg.1	ACTL8	4.33	4.37	4.77	4.01	4.07	4.45	81569	actin-like 8	Multiple_Complex	NM_030812; ENST00000375406; ENST00000617065; BC028909; OTTHUMT00000007143; uc001bat.3	GO:0030855	epithelial cell differentiation	inferred from expression pattern
TC1900009555.hg.1	ACTL9	3.65	3.7	3.29	4.3	3.4	4.19	284382	actin-like 9	Coding
TC1400007298.hg.1	ACTR10	11.62	11.6	11.7	11.51	11.55	11.59	55860	actin-related protein 10 homolog (S. cerevisiae)	Multiple_Complex	NM_018477; ENST00000254286; ENST00000545307; ENST00000553907; ENST00000554402; ENST00000554642; ENST00000554790; ENST00000555229; ENST00000555337; ENST00000555965; ENST00000556243; ENST00000556312; ENST00000556449; ENST00000556694; ENST00000556748; ENST00000557583; ENST00000557711; BC011997; OTTHUMT00000411404; OTTHUMT00000411405; OTTHUMT00000411406; OTTHUMT00000411407; OTTHUMT00000411408; OTTHUM…	GO:0007018	microtubule-based movement	inferred from electronic annotation
TC1500010925.hg.1	ARPIN	7.68	7.83	8.1	7.39	7.86	7.97	348110	actin-related protein 2/3 complex inhibitor	Multiple_Complex	NM_001282380; NM_182616; ENST00000357484; ENST00000460685; ENST00000560096; BC053602; OTTHUMT00000335629; OTTHUMT00000335630; OTTHUMT00000417309	GO:0030336; GO:0033058; GO:0051126; GO:2000393	negative regulation of cell migration; directional locomotion; negative regulation of actin nucleation; negative regulation of lamellipodium morphogenesis	inferred from mutant phenotype; inferred from direct assay
TC0X00010770.hg.1	ACTRT1	3.23	3.08	3.59	2.88	3.39	3.53	139741	actin-related protein T1	Coding	NM_138289; ENST00000371124; BC014597; OTTHUMT00000058192	GO:0002230; GO:0098779; GO:0098792	positive regulation of defense response to virus by host; mitophagy in response to mitochondrial depolarization; xenophagy	inferred from mutant phenotype; inferred from genetic interaction
TC0100006602.hg.1	ACTRT2	4.22	4.32	4.56	4.68	4.73	4.18	140625	actin-related protein T2	Coding
TC0300013080.hg.1	ACTRT3	3.37	3.72	4.01	4.01	4.02	3.95	84517	actin-related protein T3	Coding
TC0300008242.hg.1	ALCAM	8.73	8.6	8.34	8.77	8.45	8.62	214	activated leukocyte cell adhesion molecule	Multiple_Complex	NM_001243280; NM_001243281; NM_001243283; NM_001627; ENST00000306107; ENST00000460954; ENST00000465413; ENST00000470756; ENST00000472644; ENST00000481337; ENST00000486979; ENST00000489178; ENST00000491388; BC137096; BC137097; OTTHUMT00000353764; OTTHUMT00000353765; OTTHUMT00000353766; OTTHUMT00000353767; OTTHUMT00000353768; OTTHUMT00000353769; OTTHUMT00000353770; OTTHUMT00000353771; OTTHUMT000003…	GO:0007155; GO:0007157; GO:0007165; GO:0007411; GO:0008045; GO:0031290; GO:0048846; GO:1990138	cell adhesion; heterophilic cell-cell adhesion via plasma membrane cell adhesion molecules; signal transduction; axon guidance; motor neuron axon guidance; retinal ganglion cell axon guidance; axon extension involved in axon guidance; neuron projection extension	inferred from sequence or structural similarity; inferred from mutant phenotype; traceable author statement; inferred from electronic annotation
TC1000010980.hg.1	ASCC1	11.66	11.42	11.57	11.74	11.81	11.51	51008	activating signal cointegrator 1 complex subunit 1	Multiple_Complex	NM_001198798; NM_001198799; NM_001198800; NR_045564; ENST00000317126; ENST00000317168; ENST00000342444; ENST00000394915; ENST00000394919; ENST00000461369; ENST00000486689; ENST00000492502; ENST00000524829; ENST00000525286; ENST00000526751; ENST00000526801; ENST00000527593; ENST00000530394; ENST00000530461; ENST00000531048; ENST00000532011; ENST00000533958; ENST00000534259; BC012291; OTTHUMT000000…	GO:0006281; GO:0006307; GO:0006351; GO:0006355	DNA repair; DNA dealkylation involved in DNA repair; transcription, DNA-templated; regulation of transcription, DNA-templated	traceable author statement; inferred from electronic annotation; inferred from direct assay
TC2200008411.hg.1	ASCC2	11.81	11.29	11.75	11.78	11.57	11.56	84164	activating signal cointegrator 1 complex subunit 2	Multiple_Complex	NM_001242906; NM_032204; ENST00000307790; ENST00000397771; ENST00000411532; ENST00000412689; ENST00000431535; ENST00000449900; ENST00000453160; ENST00000454854; ENST00000458594; ENST00000460313; ENST00000462454; ENST00000463203; ENST00000464287; ENST00000465667; ENST00000472433; ENST00000477074; ENST00000478812; ENST00000483380; ENST00000487486; ENST00000492821; ENST00000495681; ENST00000495967; …	GO:0006281; GO:0006307; GO:0006351; GO:0006355	DNA repair; DNA dealkylation involved in DNA repair; transcription, DNA-templated; regulation of transcription, DNA-templated	traceable author statement; inferred from electronic annotation
TC0600012671.hg.1	ASCC3	11.68	12.15	11.8	11.59	12	11.82	10973	activating signal cointegrator 1 complex subunit 3	Multiple_Complex	NM_001284271; NM_006828; NM_022091; ENST00000324696; ENST00000324723; ENST00000369143; ENST00000369162; ENST00000468245; ENST00000518006; ENST00000522650; OTTHUMT00000041632; OTTHUMT00000041633; OTTHUMT00000376738; OTTHUMT00000376739; OTTHUMT00000376740; OTTHUMT00000376741; OTTHUMT00000376742	GO:0006281; GO:0006307; GO:0006351; GO:0006355; GO:0008283; GO:0032508; GO:0006974; GO:0008152	DNA repair; DNA dealkylation involved in DNA repair; transcription, DNA-templated; regulation of transcription, DNA-templated; cell proliferation; DNA duplex unwinding; cellular response to DNA damage stimulus; metabolic process	traceable author statement; inferred from direct assay; inferred from electronic annotation; inferred from mutant phenotype
TC1200007622.hg.1	ATF1	12.14	11.88	12.01	11.69	11.74	11.68	466	activating transcription factor 1	Multiple_Complex					NM_005171; ENST00000262053; ENST00000549612; ENST00000551831; ENST00000552487; ENST00000552510; BC029619; OTTHUMT00000404283; OTTHUMT00000404284; OTTHUMT00000404285; OTTHUMT00000404286; OTTHUMT00000404287	GenMAPP	Smooth_muscle_contraction
TC0200015009.hg.1	ATF2	13.31	13.4	13.2	13.37	13.24	13.51	1386	activating transcription factor 2	Multiple_Complex					NM_001256090; NM_001256091; NM_001256092; NM_001256093; NM_001256094; NM_001880; NR_045768; NR_045769; NR_045770; NR_045771; NR_045772; NR_045773; NR_045774; ENST00000264110; ENST00000345739; ENST00000392544; ENST00000409437; ENST00000409499; ENST00000409635; ENST00000409833; ENST00000413123; ENST00000415955; ENST00000417080; ENST00000421438; ENST00000426833; ENST00000428760; ENST00000429579; ENS…	GenMAPP	Smooth_muscle_contraction
TC0100011533.hg.1	ATF3	5.57	5.86	6.05	8.1	7.78	7.89	467	activating transcription factor 3	Multiple_Complex					NM_001030287; NM_001040619; NM_001206484; NM_001206486; NM_001206488; NM_001674; ENST00000336937; ENST00000341491; ENST00000366981; ENST00000366983; ENST00000366985; ENST00000366987; ENST00000464547; ENST00000465155; ENST00000492118; ENST00000613104; ENST00000613954; BC006322; OTTHUMT00000089296; OTTHUMT00000089297; OTTHUMT00000089298; OTTHUMT00000089299; OTTHUMT00000089312; OTTHUMT00000098523; O…	GenMAPP	Hypertrophy_model; Smooth_muscle_contraction
TC2200007406.hg.1	ATF4	12.73	12.64	12.24	13.61	13.72	12.96	468	activating transcription factor 4	Multiple_Complex					NM_001675; NM_182810; ENST00000337304; ENST00000396680; ENST00000404241; BC008090; BC011994; BC016855; BC022088; BC024775; BC044895; BC073754; BC073990; OTTHUMT00000321304; OTTHUMT00000321305	GenMAPP	Smooth_muscle_contraction
TC1900008564.hg.1	ATF5; MIR4751	5.33	5.65	6	5.38	5.23	5.47	22809; 100616483	activating transcription factor 5; microRNA 4751	Multiple_Complex					NM_001193646; NM_001290746; NM_012068; ENST00000423777; ENST00000595125; ENST00000596658; ENST00000597227; ENST00000600336; BC005174; OTTHUMT00000464915; OTTHUMT00000464972; OTTHUMT00000464974; OTTHUMT00000464975; OTTHUMT00000464976	GenMAPP	Smooth_muscle_contraction
TC0100010369.hg.1	ATF6	11.69	11.82	11.95	11.41	11.6	11.61	22926	activating transcription factor 6	Multiple_Complex	NM_007348; ENST00000367942; ENST00000476437; OTTHUMT00000060304; OTTHUMT00000060500	GO:0006351; GO:0006357; GO:0006457; GO:0006950; GO:0006990; GO:0007165; GO:0030968; GO:0036500; GO:0044267; GO:1990440; GO:0006355; GO:0006986; GO:0045944	transcription, DNA-templated; regulation of transcription from RNA polymerase II promoter; protein folding; response to stress; positive regulation of transcription from RNA polymerase II promoter involved in unfolded protein response; signal transduction; endoplasmic reticulum unfolded protein response; ATF6-mediated unfolded protein response; cellular protein metabolic process; positive regulat…	inferred from electronic annotation; traceable author statement; inferred from direct assay
TC0600014267.hg.1	ATF6B	13.59	14.14	13.54	13.59	13.91	13.56	1388	activating transcription factor 6 beta	Multiple_Complex	NM_001136153; NM_004381; ENST00000375201; ENST00000375203; ENST00000453203; ENST00000468502; ENST00000475705; ENST00000485314; ENST00000492342; ENST00000495579; BC077075; OTTHUMT00000076636; OTTHUMT00000076637; OTTHUMT00000076638; OTTHUMT00000268910; OTTHUMT00000268911; OTTHUMT00000268912; OTTHUMT00000268913; OTTHUMT00000268914	GO:0006351; GO:0007165; GO:0036500; GO:1990440; GO:0006355; GO:0006357; GO:0006986; GO:0030968	transcription, DNA-templated; signal transduction; ATF6-mediated unfolded protein response; positive regulation of transcription from RNA polymerase II promoter in response to endoplasmic reticulum stress; regulation of transcription, DNA-templated; regulation of transcription from RNA polymerase II promoter; response to unfolded protein; endoplasmic reticulum unfolded protein response	inferred from electronic annotation; traceable author statement; inferred from direct assay	NM_001136153; NM_004381; ENST00000375201; ENST00000375203; ENST00000453203; ENST00000468502; ENST00000475705; ENST00000485314; ENST00000492342; ENST00000495579; BC077075; OTTHUMT00000076636; OTTHUMT00000076637; OTTHUMT00000076638; OTTHUMT00000268910; OTTHUMT00000268911; OTTHUMT00000268912; OTTHUMT00000268913; OTTHUMT00000268914	GenMAPP	G1_to_S_cell_cycle_Reactome; Smooth_muscle_contraction
TC1200006935.hg.1	ATF7IP	13.24	13.46	13.08	12.87	13.29	13.07	55729	activating transcription factor 7 interacting protein	Multiple_Complex
TC1600006870.hg.1	ATF7IP2	7.6	8.15	7.84	7.79	8.22	7.94	80063	activating transcription factor 7 interacting protein 2	Multiple_Complex	NM_001256160; NM_024997; NR_045815; NR_045816; ENST00000324570; ENST00000356427; ENST00000396559; ENST00000396560; ENST00000535850; ENST00000543967; ENST00000561932; ENST00000562102; ENST00000562396; ENST00000562527; ENST00000564797; ENST00000565450; ENST00000565616; ENST00000566316; ENST00000568027; ENST00000569900; ENST00000569939; ENST00000570163; BC033891; BC137079; OTTHUMT00000251961; OTTHUM…	GO:0006351; GO:0006355	transcription, DNA-templated; regulation of transcription, DNA-templated	inferred from electronic annotation
TC1200010809.hg.1	ATF7; NPFF	9.54	9.79	9.62	9.26	9.31	9.68	11016; 8620	activating transcription factor 7; neuropeptide FF-amide peptide precursor	Multiple_Complex	NM_001130060; NM_001206682; NM_001206683; NM_003717; NM_006856; NR_073163; ENST00000267017; ENST00000420353; ENST00000456903; ENST00000546661; ENST00000548118; ENST00000548446; ENST00000550373; ENST00000551087; ENST00000551480; ENST00000588078; ENST00000588232; ENST00000589726; ENST00000591397; BC104234; BC104235; BC136302; OTTHUMT00000405833; OTTHUMT00000405834; OTTHUMT00000405835; OTTHUMT000004…	GO:0000122; GO:0006351; GO:0006355; GO:0016032; GO:0002438; GO:0003254; GO:0007204; GO:0007218; GO:0007268; GO:0010459; GO:0021510; GO:0030103; GO:0032099; GO:0042493; GO:0043278; GO:0045777; GO:0046676; GO:0051930; GO:0060079; GO:0060135; GO:0070253	negative regulation of transcription from RNA polymerase II promoter; transcription, DNA-templated; regulation of transcription, DNA-templated; viral process; acute inflammatory response to antigenic stimulus; regulation of membrane depolarization; positive regulation of cytosolic calcium ion concentration; neuropeptide signaling pathway; synaptic transmission; negative regulation of heart rate; …	inferred from direct assay; inferred from electronic annotation; traceable author statement; not recorded
TC1200009831.hg.1	AICDA	3.64	3.63	3.66	3.73	3.57	3.69	57379	activation-induced cytidine deaminase	Multiple_Complex	NM_020661; ENST00000229335; ENST00000537228; ENST00000543081; ENST00000544516; ENST00000545512; ENST00000545576; BC006296; OTTHUMT00000400575; OTTHUMT00000400576; OTTHUMT00000400577; OTTHUMT00000400578; OTTHUMT00000400579; OTTHUMT00000400580	GO:0006397; GO:0009972; GO:0016445; GO:0016446; GO:0030183; GO:0045190; GO:0071222; GO:0080111; GO:0090310; GO:0008152	mRNA processing; cytidine deamination; somatic diversification of immunoglobulins; somatic hypermutation of immunoglobulin genes; B cell differentiation; isotype switching; cellular response to lipopolysaccharide; DNA demethylation; negative regulation of methylation-dependent chromatin silencing; metabolic process	inferred from electronic annotation; inferred from direct assay; inferred from mutant phenotype; non-traceable author statement	NM_020661; BC006296	HumanCyc	P1-PWY; PWY0-1295; PWY0-1298; PWY0-181; PWY0-163; DRIBOPMET-PWY
TC0600007313.hg.1	ABT1	8.65	8.6	9.04	9.05	7.99	8.56	29777	activator of basal transcription 1	Multiple_Complex	NM_013375; ENST00000274849; BC048812; BC066313; OTTHUMT00000043698	GO:0000447; GO:0000472; GO:0000480; GO:0006357; GO:0006366; GO:0021522; GO:0034462; GO:0006351; GO:0006355	endonucleolytic cleavage in ITS1 to separate SSU-rRNA from 5.8S rRNA and LSU-rRNA from tricistronic rRNA transcript (SSU-rRNA, 5.8S rRNA, LSU-rRNA); endonucleolytic cleavage to generate mature 5'-end of SSU-rRNA from (SSU-rRNA, 5.8S rRNA, LSU-rRNA); endonucleolytic cleavage in 5'-ETS of tricistronic rRNA transcript (SSU-rRNA, 5.8S rRNA, LSU-rRNA); regulation of transcription from RNA polymerase I…	not recorded; inferred from electronic annotation; traceable author statement
TC1700012324.hg.1	ABR	9.18	9.49	9.38	8.78	8.99	8.95	29	active BCR-related	Multiple_Complex
TC0200014697.hg.1	ACVR1	7.36	7.77	7.54	7.68	7.57	7.35	90	activin A receptor type I	Multiple_Complex
TC1200007647.hg.1	ACVR1B	4.44	4.77	6.13	5.08	4.57	4.71	91	activin A receptor type IB	Multiple_Complex
TC0200014694.hg.1	ACVR1C	6.04	6.01	5.18	6.25	5.3	6.39	130399	activin A receptor type IC	Multiple_Complex	NM_001111031; NM_001111032; NM_001111033; NM_145259; ENST00000243349; ENST00000335450; ENST00000348328; ENST00000409680; BC022530; OTTHUMT00000254924; OTTHUMT00000332946; OTTHUMT00000332947; OTTHUMT00000332948	GO:0002021; GO:0006468; GO:0009749; GO:0019915; GO:0023014; GO:0030154; GO:0030262; GO:0032868; GO:0038092; GO:0043280; GO:0046676; GO:1901164; GO:1901383; GO:0006915; GO:0007178; GO:0016310	response to dietary excess; protein phosphorylation; response to glucose; lipid storage; signal transduction by protein phosphorylation; cell differentiation; apoptotic nuclear changes; response to insulin; nodal signaling pathway; positive regulation of cysteine-type endopeptidase activity involved in apoptotic process; negative regulation of insulin secretion; negative regulation of trophoblast…	inferred from electronic annotation; inferred by curator; inferred from direct assay; inferred from mutant phenotype
TC0200009596.hg.1	ACVR2A	6.79	6.46	6.39	6.03	6.53	5.99	92	activin A receptor type IIA	Multiple_Complex
TC0300007077.hg.1	ACVR2B	3.83	3.9	4	4.46	4.6	4.58	93	activin A receptor type IIB	Multiple_Complex
TC1200007646.hg.1	ACVRL1	4.65	4.71	4.06	4.55	4.55	4.55	94	activin A receptor type IL	Multiple_Complex
TC2000009440.hg.1	ADNP	12.44	12.8	12.59	12.56	12.87	12.61	23394	activity-dependent neuroprotector homeobox	Multiple_Complex
TC0800012076.hg.1	ARC	6.28	5.91	6.08	5.91	5.85	5.66	23237	activity-regulated cytoskeleton-associated protein	Multiple_Complex	NM_015193; ENST00000356613; ENST00000581404; BC012321; BC075802; OTTHUMT00000259274; OTTHUMT00000448039	GO:0006897; GO:0007010; GO:0007492; GO:0007612; GO:0009952; GO:0016477; GO:0022604; GO:0048168; GO:2000969; GO:0007275	endocytosis; cytoskeleton organization; endoderm development; learning; anterior/posterior pattern specification; cell migration; regulation of cell morphogenesis; regulation of neuronal synaptic plasticity; positive regulation of alpha-amino-3-hydroxy-5-methyl-4-isoxazole propionate selective glutamate receptor activity; multicellular organismal development	inferred from electronic annotation; inferred from mutant phenotype
TC0300007386.hg.1	APEH	11.57	11.57	11.48	11.39	11.79	11.43	327	acylaminoacyl-peptide hydrolase	Multiple_Complex	NM_001640; ENST00000296456; ENST00000438011; ENST00000442186; ENST00000446089; ENST00000447436; ENST00000447541; ENST00000449966; ENST00000457042; ENST00000462439; ENST00000463616; ENST00000463995; ENST00000469362; ENST00000480772; ENST00000482301; ENST00000483715; ENST00000491799; BC000362; BC001499; BC001826; OTTHUMT00000346415; OTTHUMT00000346416; OTTHUMT00000346417; OTTHUMT00000346418; OTTHUM…	GO:0006412; GO:0006415; GO:0006508; GO:0010467; GO:0044267; GO:0050435	translation; translational termination; proteolysis; gene expression; cellular protein metabolic process; beta-amyloid metabolic process	traceable author statement; inferred from direct assay; inferred from electronic annotation
TC0100017519.hg.1	ACBD3	10.9	10.97	10.99	11	10.89	11.13	64746	acyl-CoA binding domain containing 3	Multiple_Complex	NM_022735; ENST00000366812; ENST00000464927; BC045533; BC060792; OTTHUMT00000091528; OTTHUMT00000099044	GO:0006694; GO:0006810; GO:0006629	steroid biosynthetic process; transport; lipid metabolic process	inferred from electronic annotation
TC1700008032.hg.1	ACBD4	6.73	6.7	6.02	6.11	6.48	6.68	79777	acyl-CoA binding domain containing 4	Multiple_Complex
TC1000010117.hg.1	ACBD5	11.63	11.89	12.03	12.04	11.56	12.08	91452	acyl-CoA binding domain containing 5	Multiple_Complex	NM_001042473; NM_001271512; NM_001301251; NM_001301252; NM_001301253; NM_001301254; NM_145698; ENST00000375888; ENST00000375897; ENST00000375901; ENST00000375905; ENST00000396271; ENST00000412279; ENST00000426079; ENST00000476758; BC030555; OTTHUMT00000047310; OTTHUMT00000047311; OTTHUMT00000047312; OTTHUMT00000047313; OTTHUMT00000047314; OTTHUMT00000047315; OTTHUMT00000047316	GO:0006810; GO:0016236; GO:0030242; GO:0035973; GO:0006914	transport; macroautophagy; pexophagy; aggrephagy; autophagy	inferred from electronic annotation; inferred from mutant phenotype
TC0100018540.hg.1	ACBD6	7.54	7.77	8.01	7.85	8.06	8.35	84320	acyl-CoA binding domain containing 6	Multiple_Complex
TC1000012525.hg.1	ACBD7	5.51	6.04	6.16	5.52	5.17	5.38	414149	acyl-CoA binding domain containing 7	Multiple_Complex
TC1200012706.hg.1	ACAD10	6.6	7.05	7.4	7.09	7.22	6.32	80724	acyl-CoA dehydrogenase family, member 10	Multiple_Complex
TC0300014049.hg.1	ACAD11	6.49	6.31	5.56	5.76	6.22	6.26	84129	acyl-CoA dehydrogenase family, member 11	Multiple_Complex	NM_032169; ENST00000264990; ENST00000469042; ENST00000477604; ENST00000481970; ENST00000485198; ENST00000487024; ENST00000489991; ENST00000496418; ENST00000507705; ENST00000510100; BC125204; OTTHUMT00000357279; OTTHUMT00000357280; OTTHUMT00000357684; OTTHUMT00000357685; OTTHUMT00000357686; OTTHUMT00000357687; OTTHUMT00000357705; OTTHUMT00000357706; OTTHUMT00000358318; OTTHUMT00000358319	GO:0006635; GO:0033539; GO:0044255; GO:0044281; GO:0055088; GO:0008152; GO:0055114	fatty acid beta-oxidation; fatty acid beta-oxidation using acyl-CoA dehydrogenase; cellular lipid metabolic process; small molecule metabolic process; lipid homeostasis; metabolic process; oxidation-reduction process	traceable author statement; inferred from direct assay; not recorded; inferred from electronic annotation
TC1100009616.hg.1	ACAD8	8.6	8.77	7.64	8.68	8.8	8.73	27034	acyl-CoA dehydrogenase family, member 8	Multiple_Complex
TC0300008746.hg.1	ACAD9	9.94	10	9.86	9.56	9.94	9.52	28976	acyl-CoA dehydrogenase family, member 9	Multiple_Complex	NM_014049; NR_033426; ENST00000308982; ENST00000505192; ENST00000505602; ENST00000505867; ENST00000508971; ENST00000511227; ENST00000511325; ENST00000511526; ENST00000512801; ENST00000514336; ENST00000514643; ENST00000515429; ENST00000620948; BC007970; BC013354; OTTHUMT00000358405; OTTHUMT00000358406; OTTHUMT00000358407; OTTHUMT00000358409; OTTHUMT00000358411; OTTHUMT00000358412; OTTHUMT000003584…	GO:0032981; GO:0033539; GO:0055088; GO:0008152; GO:0055114	mitochondrial respiratory chain complex I assembly; fatty acid beta-oxidation using acyl-CoA dehydrogenase; lipid homeostasis; metabolic process; oxidation-reduction process	inferred from mutant phenotype; not recorded; inferred from electronic annotation
TC1200009141.hg.1	ACADS	4.5	5.42	5.24	5.23	4.92	4.46	35	acyl-CoA dehydrogenase, C-2 to C-3 short chain	Multiple_Complex	NM_000017; NM_001302554; ENST00000242592; ENST00000411593; ENST00000539690; BC025963; OTTHUMT00000402861; OTTHUMT00000402862; OTTHUMT00000402863	GO:0006635; GO:0033539; GO:0042594; GO:0044255; GO:0044281; GO:0046359; GO:0051289; GO:0051384; GO:0055088; GO:0006629; GO:0006631; GO:0008152; GO:0055114	fatty acid beta-oxidation; fatty acid beta-oxidation using acyl-CoA dehydrogenase; response to starvation; cellular lipid metabolic process; small molecule metabolic process; butyrate catabolic process; protein homotetramerization; response to glucocorticoid; lipid homeostasis; lipid metabolic process; fatty acid metabolic process; metabolic process; oxidation-reduction process	traceable author statement; not recorded; inferred from electronic annotation	NM_000017; NM_001302554; ENST00000242592; ENST00000411593; ENST00000539690; BC025963; OTTHUMT00000402861; OTTHUMT00000402862; OTTHUMT00000402863	GenMAPP; HumanCyc	Fatty_Acid_Degradation; Mitochondrial_fatty_acid_betaoxidation; P163-PWY
TC0100018236.hg.1	ACADM	11.57	11.64	11.51	11.74	11.66	11.45	34	acyl-CoA dehydrogenase, C-4 to C-12 straight chain	Multiple_Complex					NM_000016; NM_001127328; NM_001286042; NM_001286043; NM_001286044; ENST00000370834; ENST00000370841; ENST00000420607; ENST00000473018; ENST00000481374; ENST00000525808; ENST00000525881; ENST00000526129; ENST00000526196; ENST00000526930; ENST00000529059; ENST00000530953; ENST00000532207; ENST00000532509; ENST00000534146; ENST00000534334; ENST00000541113; BC005377; OTTHUMT00000026967; OTTHUMT000000…	GenMAPP; HumanCyc	Fatty_Acid_Degradation; Mitochondrial_fatty_acid_betaoxidation; FAO-PWY
TC0200015603.hg.1	ACADL	5.68	6.32	6.17	5.1	5.77	5.43	33	acyl-CoA dehydrogenase, long chain	Multiple_Complex	NM_001608; ENST00000233710; ENST00000482502; ENST00000482523; ENST00000498120; BC039063; BC064549; OTTHUMT00000256561; OTTHUMT00000336740; OTTHUMT00000336741; OTTHUMT00000336742	GO:0001659; GO:0006635; GO:0019254; GO:0033539; GO:0042413; GO:0042758; GO:0044242; GO:0044255; GO:0044281; GO:0045717; GO:0046322; GO:0051289; GO:0055088; GO:0055114; GO:0090181; GO:0006629; GO:0006631; GO:0008152	temperature homeostasis; fatty acid beta-oxidation; carnitine metabolic process, CoA-linked; fatty acid beta-oxidation using acyl-CoA dehydrogenase; carnitine catabolic process; long-chain fatty acid catabolic process; cellular lipid catabolic process; cellular lipid metabolic process; small molecule metabolic process; negative regulation of fatty acid biosynthetic process; negative regulation of…	inferred from sequence or structural similarity; traceable author statement; not recorded; inferred from electronic annotation	NM_001608; ENST00000233710; ENST00000482502; ENST00000482523; ENST00000498120; BC039063; BC064549; OTTHUMT00000256561; OTTHUMT00000336740; OTTHUMT00000336741; OTTHUMT00000336742	GenMAPP	Fatty_Acid_Degradation; Mitochondrial_fatty_acid_betaoxidation
TC1000009169.hg.1	ACADSB	7.61	7.68	7.85	8.11	8.1	7.56	36	acyl-CoA dehydrogenase, short/branched chain	Multiple_Complex	NM_001609; ENST00000358776; ENST00000368869; ENST00000411816; ENST00000541070; BC013756; OTTHUMT00000050843; OTTHUMT00000050844; OTTHUMT00000402204; OTTHUMT00000402205	GO:0006631; GO:0009083; GO:0033539; GO:0034641; GO:0044281; GO:0055088; GO:0006629; GO:0008152; GO:0055114	fatty acid metabolic process; branched-chain amino acid catabolic process; fatty acid beta-oxidation using acyl-CoA dehydrogenase; cellular nitrogen compound metabolic process; small molecule metabolic process; lipid homeostasis; lipid metabolic process; metabolic process; oxidation-reduction process	traceable author statement; not recorded; inferred from electronic annotation	NM_001609; ENST00000358776; ENST00000368869; ENST00000411816; ENST00000541070; BC013756; OTTHUMT00000050843; OTTHUMT00000050844; OTTHUMT00000402204; OTTHUMT00000402205	GenMAPP; HumanCyc	Fatty_Acid_Degradation; VALDEG-PWY; ILEUDEG-PWY; ILEU-DEG2-PWY
TC1700006729.hg.1	ACADVL	10.32	9.87	10.11	10.83	10.56	10.54	37	acyl-CoA dehydrogenase, very long chain	Multiple_Complex					NM_000018; NM_001033859; NM_001270447; NM_001270448; ENST00000322910; ENST00000350303; ENST00000356839; ENST00000542255; ENST00000543245; ENST00000577191; ENST00000577433; ENST00000577857; ENST00000578033; ENST00000578269; ENST00000578319; ENST00000578421; ENST00000578579; ENST00000578711; ENST00000578809; ENST00000578824; ENST00000579286; ENST00000579391; ENST00000579425; ENST00000579546; ENST00…	GenMAPP	Fatty_Acid_Degradation; Mitochondrial_fatty_acid_betaoxidation
TC1700011779.hg.1	ACOX1	9.2	9.39	9.1	9.58	9.5	9.6	51	acyl-CoA oxidase 1, palmitoyl	Multiple_Complex					NM_004035; NM_007292; BC008767	HumanCyc; MetaCyc	PWY-5136; PWY66-391; PWY-7007; PWY-7288
TC0300011309.hg.1	ACOX2	5.21	4.74	5.36	4.99	5.66	4.92	8309	acyl-CoA oxidase 2, branched chain	Multiple_Complex					NM_003500	HumanCyc; MetaCyc	PWY-5136; PWY66-391; PWY-6061; PWY-7288
TC0400009978.hg.1	ACOX3	8.04	8.18	8.11	7.93	8	7.95	8310	acyl-CoA oxidase 3, pristanoyl	Multiple_Complex	NM_001101667; NM_003501; ENST00000356406; ENST00000413009; ENST00000503233; ENST00000508302; ENST00000510365; ENST00000512411; ENST00000514423; ENST00000515797; BC017053; OTTHUMT00000206997; OTTHUMT00000359216; OTTHUMT00000359217; OTTHUMT00000359218; OTTHUMT00000363017; OTTHUMT00000363018; OTTHUMT00000372067; OTTHUMT00000372068	GO:0033539; GO:0033540; GO:0044255; GO:0044281; GO:0055088; GO:0006629; GO:0006631; GO:0006635; GO:0008152; GO:0055114	fatty acid beta-oxidation using acyl-CoA dehydrogenase; fatty acid beta-oxidation using acyl-CoA oxidase; cellular lipid metabolic process; small molecule metabolic process; lipid homeostasis; lipid metabolic process; fatty acid metabolic process; fatty acid beta-oxidation; metabolic process; oxidation-reduction process	not recorded; inferred from electronic annotation; traceable author statement	NM_003501; BC017053	HumanCyc	PWY-5136
TC0200008867.hg.1	ACOXL	5.52	4.95	6.15	5.61	5.18	5.88	55289	acyl-CoA oxidase-like	Multiple_Complex	NM_001142807; ENST00000340561; ENST00000389811; ENST00000417074; ENST00000433706; ENST00000439055; ENST00000441974; ENST00000443586; ENST00000448863; ENST00000461340; ENST00000496981; OTTHUMT00000254024; OTTHUMT00000254025; OTTHUMT00000317477; OTTHUMT00000331946; OTTHUMT00000331947; OTTHUMT00000331948; OTTHUMT00000331949; OTTHUMT00000331953; OTTHUMT00000331954; OTTHUMT00000376017; uc010yxk.1	GO:0033539; GO:0055088; GO:0006635; GO:0008150; GO:0008152; GO:0055114; GO:0006631	fatty acid beta-oxidation using acyl-CoA dehydrogenase; lipid homeostasis; fatty acid beta-oxidation; biological_process; metabolic process; oxidation-reduction process; fatty acid metabolic process	not recorded; inferred from electronic annotation; no biological data available
TC1500010136.hg.1	ACSBG1	2.67	2.85	3.32	3.02	2.55	2.8	23205	acyl-CoA synthetase bubblegum family member 1	Multiple_Complex					NM_015162; BC009289	MetaCyc	PWY66-391; PWY-7288; PWY-5136; FAO-PWY
TC1900006789.hg.1	ACSBG2	3.04	2.74	3.05	2.61	2.41	3.03	81616	acyl-CoA synthetase bubblegum family member 2	Multiple_Complex					NM_030924; BC022027	MetaCyc	PWY66-391; PWY-7288; PWY-5136; FAO-PWY
TC1700008254.hg.1	ACSF2	6.86	7.23	6.25	7.03	7.5	6.59	80221	acyl-CoA synthetase family member 2	Multiple_Complex
TC1600008865.hg.1	ACSF3	8.83	8.91	9.31	9.21	9.23	8.86	197322	acyl-CoA synthetase family member 3	Multiple_Complex
TC0400012621.hg.1	ACSL1	7.58	7.41	7.74	9.38	8.77	9.08	2180	acyl-CoA synthetase long-chain family member 1	Multiple_Complex					NM_001286708; NM_001286710; NM_001286711; NM_001286712; NM_001995; ENST00000281455; ENST00000454703; ENST00000503407; ENST00000504342; ENST00000504900; ENST00000505492; ENST00000506733; ENST00000507295; ENST00000513001; ENST00000513317; ENST00000515030; ENST00000622937; BC050073; OTTHUMT00000361098; OTTHUMT00000361099; OTTHUMT00000361100; OTTHUMT00000361101; OTTHUMT00000361102; OTTHUMT00000361103…	GenMAPP; HumanCyc; MetaCyc	Fatty_Acid_Degradation; Mitochondrial_fatty_acid_betaoxidation; PWY-5136; FAO-PWY; PWY66-391; PWY-5972; PWY-5995; PWY-7049; PWY-6951; PWY-7053; PWY-5885; PWY-5143; PWY-6873; PWY-6001; PWY-6000; PWY-7288; PWY-5353; PWY-7033; PWY-6803
TC0200010907.hg.1	ACSL3	11.66	11.46	10.95	11.56	11.34	11.31	2181	acyl-CoA synthetase long-chain family member 3	Multiple_Complex					NM_004457; NM_203372; ENST00000357430; ENST00000392066; ENST00000407441; ENST00000413316; ENST00000421680; ENST00000463813; ENST00000474422; ENST00000495541; ENST00000535678; ENST00000540115; ENST00000542810; BC041692; OTTHUMT00000256862; OTTHUMT00000331001; OTTHUMT00000331002; OTTHUMT00000331003; OTTHUMT00000331004; OTTHUMT00000331006; OTTHUMT00000331007; OTTHUMT00000331008; OTTHUMT00000396904; …	GenMAPP; HumanCyc; MetaCyc	Fatty_Acid_Degradation; Mitochondrial_fatty_acid_betaoxidation; PWY-5136; FAO-PWY; PWY66-391; PWY-7288
TC0X00011382.hg.1	ACSL4	10.53	10.1	10.24	10.96	10.68	10.98	2182	acyl-CoA synthetase long-chain family member 4	Multiple_Complex					NM_004458; NM_022977; ENST00000340800; ENST00000348502; ENST00000469796; ENST00000469857; ENST00000502391; ENST00000504383; ENST00000504980; ENST00000505855; ENST00000508092; ENST00000514500; BC034959; OTTHUMT00000057893; OTTHUMT00000057894; OTTHUMT00000358155; OTTHUMT00000359651; OTTHUMT00000359652; OTTHUMT00000359653; OTTHUMT00000359654; OTTHUMT00000359655; OTTHUMT00000359656	GenMAPP; HumanCyc; MetaCyc	Fatty_Acid_Degradation; Mitochondrial_fatty_acid_betaoxidation; PWY-5136; FAO-PWY; PWY66-391; PWY-7288
TC1000008926.hg.1	ACSL5	12.96	13.06	12.95	13.21	13.27	12.92	51703	acyl-CoA synthetase long-chain family member 5	Multiple_Complex	NM_016234; NM_203379; NM_203380; ENST00000354273; ENST00000354655; ENST00000356116; ENST00000393081; ENST00000433418; ENST00000467340; ENST00000479936; ENST00000495539; ENST00000496328; BC007985; OTTHUMT00000050386; OTTHUMT00000050387; OTTHUMT00000050388; OTTHUMT00000050389; OTTHUMT00000050390; OTTHUMT00000050391	GO:0001676; GO:0019432; GO:0035338; GO:0044255; GO:0044281; GO:2001236; GO:0006629; GO:0006631; GO:0008152	long-chain fatty acid metabolic process; triglyceride biosynthetic process; long-chain fatty-acyl-CoA biosynthetic process; cellular lipid metabolic process; small molecule metabolic process; regulation of extrinsic apoptotic signaling pathway; lipid metabolic process; fatty acid metabolic process; metabolic process	inferred from direct assay; inferred from electronic annotation; traceable author statement	NM_016234; NM_203379; NM_203380; ENST00000354273; ENST00000354655; ENST00000356116; ENST00000393081; ENST00000433418; ENST00000467340; ENST00000479936; ENST00000495539; ENST00000496328; BC007985; OTTHUMT00000050386; OTTHUMT00000050387; OTTHUMT00000050388; OTTHUMT00000050389; OTTHUMT00000050390; OTTHUMT00000050391	GenMAPP; HumanCyc; MetaCyc	Fatty_Acid_Degradation; PWY-5136; FAO-PWY; PWY66-391; PWY-7288
TC0500013353.hg.1	ACSL6	5.41	5.24	5.42	5.16	5.23	5.46	23305	acyl-CoA synthetase long-chain family member 6	Multiple_Complex					NM_001009185; NM_001205247; NM_001205248; NM_001205250; NM_001205251; NM_015256; ENST00000296869; ENST00000357096; ENST00000379240; ENST00000379244; ENST00000379246; ENST00000379255; ENST00000379264; ENST00000414078; ENST00000416557; ENST00000419502; ENST00000430403; ENST00000431707; ENST00000434099; ENST00000441995; ENST00000469164; ENST00000477640; ENST00000484870; ENST00000489047; ENST00000492…	GenMAPP; HumanCyc; MetaCyc	Fatty_Acid_Degradation; PWY-5136; FAO-PWY; PWY66-391; PWY-7288
TC1600009664.hg.1	ACSM1	4.03	3.95	3.67	3.64	3.58	3.58	116285	acyl-CoA synthetase medium-chain family member 1	Multiple_Complex	NM_052956; ENST00000307493; ENST00000519031; ENST00000519745; ENST00000520010; ENST00000523065; ENST00000524149; BC125178; OTTHUMT00000254412; OTTHUMT00000378372; OTTHUMT00000378373; OTTHUMT00000378374; OTTHUMT00000378375; OTTHUMT00000378376; uc002dhm.1	GO:0006633; GO:0006805; GO:0015980; GO:0018874; GO:0019395; GO:0019605; GO:0042632; GO:0044281; GO:0006629; GO:0006631; GO:0008152	fatty acid biosynthetic process; xenobiotic metabolic process; energy derivation by oxidation of organic compounds; benzoate metabolic process; fatty acid oxidation; butyrate metabolic process; cholesterol homeostasis; small molecule metabolic process; lipid metabolic process; fatty acid metabolic process; metabolic process	inferred from electronic annotation; traceable author statement; non-traceable author statement	NM_052956	HumanCyc	PWY-5136; FAO-PWY
TC1600007131.hg.1	ACSM2A	8.62	8.86	8.7	8.59	8.43	8.48	123876	acyl-CoA synthetase medium-chain family member 2A	Multiple_Complex	NM_001308169; NM_001308172; NM_001308954; ENST00000219054; ENST00000396104; ENST00000417235; ENST00000570698; ENST00000571204; ENST00000571894; ENST00000572843; ENST00000572921; ENST00000573854; ENST00000574251; ENST00000574692; ENST00000575558; ENST00000575690; ENST00000576101; ENST00000576119; ENST00000576361; BC125176; OTTHUMT00000436758; OTTHUMT00000436759; OTTHUMT00000436760; OTTHUMT00000436…	GO:0006631; GO:0036112; GO:0042593; GO:0070328; GO:0008152; GO:0006629; GO:0006805; GO:0044281	fatty acid metabolic process; medium-chain fatty-acyl-CoA metabolic process; glucose homeostasis; triglyceride homeostasis; metabolic process; lipid metabolic process; xenobiotic metabolic process; small molecule metabolic process	inferred from electronic annotation; inferred from direct assay; non-traceable author statement; traceable author statement
TC1600009659.hg.1	ACSM2B	4.88	4.31	5.31	4.76	5.08	4.89	348158	acyl-CoA synthetase medium-chain family member 2B	Multiple_Complex	NM_001105069; NM_182617; ENST00000329697; ENST00000414188; ENST00000562026; ENST00000563943; ENST00000564849; ENST00000564855; ENST00000565232; ENST00000565322; ENST00000566384; ENST00000566998; ENST00000567001; ENST00000567288; ENST00000568098; ENST00000568882; ENST00000569131; ENST00000569163; ENST00000569327; ENST00000569344; ENST00000569364; OTTHUMT00000254417; OTTHUMT00000435898; OTTHUMT0000…	GO:0006631; GO:0006805; GO:0044281; GO:0006629; GO:0008152; GO:0036112; GO:0042593; GO:0070328	fatty acid metabolic process; xenobiotic metabolic process; small molecule metabolic process; lipid metabolic process; metabolic process; medium-chain fatty-acyl-CoA metabolic process; glucose homeostasis; triglyceride homeostasis	inferred from electronic annotation; traceable author statement; inferred from direct assay; non-traceable author statement
TC1600011361.hg.1	ACSM3	3.62	3.16	2.98	3.31	3.19	3.28	6296	acyl-CoA synthetase medium-chain family member 3	NonCoding	ENST00000614721; OTTHUMT00000473797	GO:0006633; GO:0008217; GO:0042632; GO:0006629; GO:0006631; GO:0008152	fatty acid biosynthetic process; regulation of blood pressure; cholesterol homeostasis; lipid metabolic process; fatty acid metabolic process; metabolic process	inferred from electronic annotation; non-traceable author statement; traceable author statement
TC1600011362.hg.1	ACSM3	6.4	6.59	6.32	6.86	6.82	6.62	6296	acyl-CoA synthetase medium-chain family member 3	Multiple_Complex	NM_005622; NM_202000; ENST00000289416; ENST00000440284; ENST00000561499; ENST00000561795; ENST00000562251; ENST00000563914; ENST00000564701; ENST00000567006; ENST00000567387; ENST00000567711; ENST00000569141; BC002790; OTTHUMT00000254414; OTTHUMT00000435923; OTTHUMT00000435924; OTTHUMT00000435925; OTTHUMT00000435926; OTTHUMT00000435927; OTTHUMT00000435928; OTTHUMT00000435929; OTTHUMT00000435930; …	GO:0006633; GO:0008217; GO:0042632; GO:0006629; GO:0006631; GO:0008152	fatty acid biosynthetic process; regulation of blood pressure; cholesterol homeostasis; lipid metabolic process; fatty acid metabolic process; metabolic process	inferred from electronic annotation; non-traceable author statement; traceable author statement
TC1200006676.hg.1	ACSM4	4.9	4.78	4.89	4.49	4.38	4.57	341392	acyl-CoA synthetase medium-chain family member 4	Multiple_Complex	NM_001080454; ENST00000399422; ENST00000533292; OTTHUMT00000337866; OTTHUMT00000382325	GO:0006631; GO:0006637; GO:0006629; GO:0008152	fatty acid metabolic process; acyl-CoA metabolic process; lipid metabolic process; metabolic process	inferred from electronic annotation
TC1600007130.hg.1	ACSM5	3.73	3.76	3.63	4.01	3.69	3.63	54988	acyl-CoA synthetase medium-chain family member 5	Multiple_Complex	NM_017888; ENST00000331849; ENST00000570305; ENST00000573920; ENST00000574748; ENST00000575070; ENST00000575584; ENST00000577024; BC068516; OTTHUMT00000254413; OTTHUMT00000436752; OTTHUMT00000436753; OTTHUMT00000436754; OTTHUMT00000436755; OTTHUMT00000436756; OTTHUMT00000436757; uc002dhd.1	GO:0006631; GO:0006629; GO:0008152	fatty acid metabolic process; lipid metabolic process; metabolic process	inferred from electronic annotation
TC1000008516.hg.1	ACSM6	5.04	5.25	4.76	4.94	5.23	4.82	142827	acyl-CoA synthetase medium-chain family member 6	Coding	NM_207321; ENST00000327739; ENST00000341686; ENST00000394005; ENST00000404473; OTTHUMT00000049506; OTTHUMT00000346852; OTTHUMT00000346853	GO:0006631; GO:0031647; GO:1903955; GO:0006629; GO:0008152	fatty acid metabolic process; regulation of protein stability; positive regulation of protein targeting to mitochondrion; lipid metabolic process; metabolic process	inferred from electronic annotation; inferred from mutant phenotype
TC2000008722.hg.1	ACSS1	9.49	9.08	9.49	8.98	8.94	8.57	84532	acyl-CoA synthetase short-chain family member 1	Multiple_Complex	NM_001252675; NM_001252676; NM_001252677; NM_032501; ENST00000323482; ENST00000376726; ENST00000432802; ENST00000484396; ENST00000537502; BC039261; BC044588; BC055008; OTTHUMT00000078386; OTTHUMT00000078387; OTTHUMT00000078388; uc021wbl.1	GO:0006069; GO:0006085; GO:0006805; GO:0019413; GO:0019427; GO:0019542; GO:0044281; GO:0008152	ethanol oxidation; acetyl-CoA biosynthetic process; xenobiotic metabolic process; acetate biosynthetic process; acetyl-CoA biosynthetic process from acetate; propionate biosynthetic process; small molecule metabolic process; metabolic process	traceable author statement; inferred from direct assay; inferred from electronic annotation	NM_032501; BC039261	HumanCyc	PWY66-161; PWY66-162; PWY66-21; PWY0-1313
TC2000007202.hg.1	ACSS2	5.35	6	5.29	6.7	6.57	6.28	55902	acyl-CoA synthetase short-chain family member 2	Multiple_Complex					NM_018677; BC012172	HumanCyc; MetaCyc	PWY66-161; PWY66-162; PWY66-21; PWY0-1313; PWY-5535; PWY-6672; GLUDEG-II-PWY; PWY-7118
TC1200012679.hg.1	ACSS3	2.85	3.48	2.68	3.54	3.33	3.38	79611	acyl-CoA synthetase short-chain family member 3	NonCoding	ENST00000616449; OTTHUMT00000474703	GO:0008152	metabolic process	inferred from electronic annotation
TC1200012680.hg.1	ACSS3	3.27	3.77	3.79	3.59	4.04	3.72	79611	acyl-CoA synthetase short-chain family member 3	Multiple_Complex	NM_024560; ENST00000261206; ENST00000546664; ENST00000548058; ENST00000548324; ENST00000548387; ENST00000551745; BC009317; BC015769; OTTHUMT00000407794; OTTHUMT00000407795; OTTHUMT00000407796; OTTHUMT00000407797; OTTHUMT00000407798; OTTHUMT00000407799	GO:0008152	metabolic process	inferred from electronic annotation	NM_024560; BC009317; BC015769	HumanCyc	PWY66-161; PWY66-162; PWY66-21; PWY0-1313
TC1400007644.hg.1	ACOT1	7.4	6.53	7.41	7	7.13	7.25	641371	acyl-CoA thioesterase 1	Coding	NM_001037161; ENST00000311148; ENST00000557556; BC127747; BC127748; BC132889; BC132891; BC143042; BC144425; OTTHUMT00000414432; OTTHUMT00000414433	GO:0000038; GO:0001676; GO:0006637; GO:0019432; GO:0035338; GO:0044255; GO:0044281	very long-chain fatty acid metabolic process; long-chain fatty acid metabolic process; acyl-CoA metabolic process; triglyceride biosynthetic process; long-chain fatty-acyl-CoA biosynthetic process; cellular lipid metabolic process; small molecule metabolic process	inferred from direct assay; traceable author statement; inferred from electronic annotation
TC0100008398.hg.1	ACOT11	3.4	3.32	3.42	3.26	3.85	3.12	26027	acyl-CoA thioesterase 11	Multiple_Complex	NM_015547; NM_147161; ENST00000343744; ENST00000371316; ENST00000479837; ENST00000481208; ENST00000498228; BC093844; BC093846; OTTHUMT00000027351; OTTHUMT00000027352; OTTHUMT00000027353; OTTHUMT00000027354; OTTHUMT00000027356	GO:0006631; GO:0009266; GO:0009409; GO:0019432; GO:0035338; GO:0035556; GO:0044255; GO:0044281	fatty acid metabolic process; response to temperature stimulus; response to cold; triglyceride biosynthetic process; long-chain fatty-acyl-CoA biosynthetic process; intracellular signal transduction; cellular lipid metabolic process; small molecule metabolic process	non-traceable author statement; inferred from sequence or structural similarity; traceable author statement; inferred from electronic annotation
TC0500011296.hg.1	ACOT12	3.11	2.57	3.11	3.08	3.44	3.95	134526	acyl-CoA thioesterase 12	Multiple_Complex	NM_130767; ENST00000307624; ENST00000506440; ENST00000508234; ENST00000513751; BC075010; BC075011; OTTHUMT00000254074; OTTHUMT00000369693; OTTHUMT00000369694; OTTHUMT00000369695	GO:0006084; GO:0006090; GO:0006631; GO:0006637; GO:0019432; GO:0035338; GO:0044255; GO:0044281; GO:0006629	acetyl-CoA metabolic process; pyruvate metabolic process; fatty acid metabolic process; acyl-CoA metabolic process; triglyceride biosynthetic process; long-chain fatty-acyl-CoA biosynthetic process; cellular lipid metabolic process; small molecule metabolic process; lipid metabolic process	inferred from electronic annotation; inferred from sequence or structural similarity; traceable author statement
TC0600007203.hg.1	ACOT13	10.51	10.75	10.76	11.26	11.26	11.35	55856	acyl-CoA thioesterase 13	Multiple_Complex	NM_001160094; NM_018473; ENST00000230048; ENST00000476436; ENST00000537591; BC000894; OTTHUMT00000040010; OTTHUMT00000040011	GO:0019432; GO:0035338; GO:0044255; GO:0044281; GO:0051289; GO:0008152	triglyceride biosynthetic process; long-chain fatty-acyl-CoA biosynthetic process; cellular lipid metabolic process; small molecule metabolic process; protein homotetramerization; metabolic process	traceable author statement; inferred from physical interaction; inferred from electronic annotation; inferred from direct assay
TC1400007647.hg.1	ACOT2	8.1	7.44	7.87	7.98	7.93	8.12	10965	acyl-CoA thioesterase 2	Multiple_Complex	NM_006821; NR_046028; ENST00000238651; ENST00000538782; ENST00000557857; ENST00000613168; ENST00000622407; BC006335; OTTHUMT00000414434; OTTHUMT00000414435; OTTHUMT00000415540; OTTHUMT00000476209	GO:0000038; GO:0001676; GO:0006637; GO:0019432; GO:0035338; GO:0044255; GO:0044281	very long-chain fatty acid metabolic process; long-chain fatty acid metabolic process; acyl-CoA metabolic process; triglyceride biosynthetic process; long-chain fatty-acyl-CoA biosynthetic process; cellular lipid metabolic process; small molecule metabolic process	inferred from direct assay; traceable author statement; inferred from electronic annotation
TC1400007649.hg.1	ACOT4	5.4	5.21	5.12	5.42	5.79	5.37	122970	acyl-CoA thioesterase 4	Coding	NM_152331; ENST00000326303; BC090945; BC117341; BC117343; OTTHUMT00000404298	GO:0000038; GO:0001676; GO:0006104; GO:0006637; GO:0019432; GO:0019605; GO:0032788; GO:0032789; GO:0035338; GO:0043648; GO:0043649; GO:0044255; GO:0044281; GO:0046459	very long-chain fatty acid metabolic process; long-chain fatty acid metabolic process; succinyl-CoA metabolic process; acyl-CoA metabolic process; triglyceride biosynthetic process; butyrate metabolic process; saturated monocarboxylic acid metabolic process; unsaturated monocarboxylic acid metabolic process; long-chain fatty-acyl-CoA biosynthetic process; dicarboxylic acid metabolic process; dica…	inferred from direct assay; traceable author statement; inferred from electronic annotation
TC1400007650.hg.1	ACOT6	3.79	3.61	4.57	3.8	3.4	4.31	641372	acyl-CoA thioesterase 6	Coding	NM_001037162; ENST00000381139; ENST00000554229; BC126378; BC126380; OTTHUMT00000414436; OTTHUMT00000414437; uc001xop.3	GO:0019432; GO:0035338; GO:0044255; GO:0044281; GO:0008152	triglyceride biosynthetic process; long-chain fatty-acyl-CoA biosynthetic process; cellular lipid metabolic process; small molecule metabolic process; metabolic process	traceable author statement; inferred from electronic annotation
TC0100012675.hg.1	ACOT7	11.14	10.84	10.75	11.16	10.69	10.82	11332	acyl-CoA thioesterase 7	Multiple_Complex	NM_007274; NM_181864; NM_181865; NM_181866; ENST00000361521; ENST00000377842; ENST00000377845; ENST00000377855; ENST00000377860; ENST00000418124; ENST00000473466; ENST00000481175; ENST00000545482; ENST00000608083; BC017365; OTTHUMT00000003773; OTTHUMT00000003774; OTTHUMT00000003775; OTTHUMT00000003776; OTTHUMT00000003777; OTTHUMT00000003778; OTTHUMT00000003779; OTTHUMT00000003780; OTTHUMT00000473…	GO:0009062; GO:0015937; GO:0019432; GO:0035338; GO:0036114; GO:0036116; GO:0044255; GO:0044281; GO:0051792; GO:1900535; GO:0008152	fatty acid catabolic process; coenzyme A biosynthetic process; triglyceride biosynthetic process; long-chain fatty-acyl-CoA biosynthetic process; medium-chain fatty-acyl-CoA catabolic process; long-chain fatty-acyl-CoA catabolic process; cellular lipid metabolic process; small molecule metabolic process; medium-chain fatty acid biosynthetic process; palmitic acid biosynthetic process; metabolic p…	inferred from electronic annotation; inferred from direct assay; traceable author statement
TC2000009245.hg.1	ACOT8	8.25	8.67	8.18	8.87	8.23	7.93	10005	acyl-CoA thioesterase 8	Multiple_Complex					NM_005469	HumanCyc	PWY-5148
TC0X00009250.hg.1	ACOT9	9.96	10.3	10.3	10.36	10.26	10.58	23597	acyl-CoA thioesterase 9	Multiple_Complex	NM_001033583; NM_001037171; ENST00000336430; ENST00000379295; ENST00000379297; ENST00000379303; ENST00000449612; ENST00000473710; ENST00000492081; ENST00000494361; BC136671; BC144360; OTTHUMT00000056065; OTTHUMT00000056067; OTTHUMT00000056068; OTTHUMT00000056069; OTTHUMT00000056070; OTTHUMT00000355289; OTTHUMT00000355290; OTTHUMT00000355291	GO:0006637; GO:0019432; GO:0035338; GO:0044255; GO:0044281	acyl-CoA metabolic process; triglyceride biosynthetic process; long-chain fatty-acyl-CoA biosynthetic process; cellular lipid metabolic process; small molecule metabolic process	inferred from sequence or structural similarity; traceable author statement
TC0X00007532.hg.1	AWAT1	4.1	4.08	4.29	3.85	4.01	4.17	158833	acyl-CoA wax alcohol acyltransferase 1	Multiple_Complex	NM_001013579; ENST00000374521; ENST00000480702; OTTHUMT00000057065; OTTHUMT00000057066	GO:0006644; GO:0019369; GO:0036155; GO:0044281; GO:0046474; GO:0006629	phospholipid metabolic process; arachidonic acid metabolic process; acylglycerol acyl-chain remodeling; small molecule metabolic process; glycerophospholipid biosynthetic process; lipid metabolic process	traceable author statement; inferred from electronic annotation
TC0X00009952.hg.1	AWAT2	4.34	4.81	4.31	4.39	4.5	4.34	158835	acyl-CoA wax alcohol acyltransferase 2	Multiple_Complex	NM_001002254; ENST00000276101; ENST00000440401; ENST00000443056; OTTHUMT00000057045; OTTHUMT00000057046; OTTHUMT00000358738; uc004dxt.1	GO:0010025; GO:0042572; GO:0006629; GO:0008152	wax biosynthetic process; retinol metabolic process; lipid metabolic process; metabolic process	inferred from electronic annotation
TC0700009394.hg.1	AGK	11.65	11.8	11.97	12.07	12.17	12.21	55750	acylglycerol kinase	Multiple_Complex	NM_018238; ENST00000355413; ENST00000465241; ENST00000473247; ENST00000473884; ENST00000492693; ENST00000494053; ENST00000494688; ENST00000495028; ENST00000496273; ENST00000496784; ENST00000629555; BC022777; OTTHUMT00000348969; OTTHUMT00000348970; OTTHUMT00000348971; OTTHUMT00000348972; OTTHUMT00000348973; OTTHUMT00000348974; OTTHUMT00000348975; OTTHUMT00000348976; OTTHUMT00000348977; OTTHUMT0000…	GO:0019432; GO:0035338; GO:0044255; GO:0044281; GO:0046513; GO:0046834; GO:0016310; GO:0046486	triglyceride biosynthetic process; long-chain fatty-acyl-CoA biosynthetic process; cellular lipid metabolic process; small molecule metabolic process; ceramide biosynthetic process; lipid phosphorylation; phosphorylation; glycerolipid metabolic process	traceable author statement; inferred from electronic annotation
TC0700010751.hg.1	AOAH	14.29	14.65	13.8	13.96	14.13	13.57	313	acyloxyacyl hydrolase (neutrophil)	Multiple_Complex	NM_001177506; NM_001177507; NM_001637; ENST00000414637; ENST00000435386; ENST00000480201; ENST00000487014; ENST00000491444; ENST00000495942; ENST00000543742; ENST00000612871; ENST00000614254; ENST00000617267; ENST00000617537; ENST00000621510; BC025698; OTTHUMT00000219829; OTTHUMT00000337730; OTTHUMT00000337731; OTTHUMT00000337732; OTTHUMT00000337733; OTTHUMT00000337734; OTTHUMT00000337735; OTTHUM…	GO:0006629; GO:0006954; GO:0008152; GO:0008653; GO:0050728	lipid metabolic process; inflammatory response; metabolic process; lipopolysaccharide metabolic process; negative regulation of inflammatory response	traceable author statement; inferred from electronic annotation
TC1400009710.hg.1	ACYP1	8.74	9.2	8.19	9.49	9.1	8.56	97	acylphosphatase 1, erythrocyte (common) type	Multiple_Complex	NM_001107; NM_001302616; NM_001302617; NR_126393; NR_126394; NR_126395; ENST00000238618; ENST00000357971; ENST00000553302; ENST00000555135; ENST00000555463; ENST00000555694; BC035568; OTTHUMT00000415013; OTTHUMT00000415014; OTTHUMT00000415015; OTTHUMT00000415016; OTTHUMT00000415017; OTTHUMT00000415018	GO:0006796; GO:0008152	phosphate-containing compound metabolic process; metabolic process	traceable author statement; inferred from electronic annotation
TC0200016446.hg.1	ACYP2	5.98	6.26	5.8	5.94	6.12	5.59	98	acylphosphatase 2, muscle type	Multiple_Complex	ENST00000422521; ENST00000458030; ENST00000606082; OTTHUMT00000470823; OTTHUMT00000470824; OTTHUMT00000470826	GO:0006796	phosphate-containing compound metabolic process	traceable author statement
TC0200016447.hg.1	ACYP2	6.97	6.58	7.14	6.8	6.84	6.45	98	acylphosphatase 2, muscle type	Multiple_Complex	NM_138448; ENST00000303536; ENST00000394666; ENST00000406041; ENST00000494922; ENST00000606865; BC012290; OTTHUMT00000251415; OTTHUMT00000324067; OTTHUMT00000324068; OTTHUMT00000326175; OTTHUMT00000470831	GO:0006796; GO:0008152	phosphate-containing compound metabolic process; metabolic process	traceable author statement; inferred from electronic annotation
TC1500009574.hg.1	ADAM10	14.3	14.57	14.37	14.02	14.35	14.07	102	ADAM metallopeptidase domain 10	Multiple_Complex					NM_001110; ENST00000260408; ENST00000396136; ENST00000402627; ENST00000439637; ENST00000461408; ENST00000462061; ENST00000470269; ENST00000475898; ENST00000481164; ENST00000482945; ENST00000497846; ENST00000558004; ENST00000558733; ENST00000559053; ENST00000560608; ENST00000561149; ENST00000561288; BC126253; OTTHUMT00000255880; OTTHUMT00000257920; OTTHUMT00000257921; OTTHUMT00000257922; OTTHUMT00…	GenMAPP	Hypertrophy_model
TC1700008014.hg.1	ADAM11	4.78	3.95	4.43	4.52	4.14	4.2	4185	ADAM metallopeptidase domain 11	Multiple_Complex	NM_002390; ENST00000200557; ENST00000355638; ENST00000535346; ENST00000587773; ENST00000588363; OTTHUMT00000444531; OTTHUMT00000444532; OTTHUMT00000448652; OTTHUMT00000448653; OTTHUMT00000448654	GO:0006508; GO:0007229	proteolysis; integrin-mediated signaling pathway	inferred from electronic annotation; traceable author statement
TC1000012169.hg.1	ADAM12	4.3	3.64	4.13	3.02	3.74	2.97	8038	ADAM metallopeptidase domain 12	Multiple_Complex	NM_001288973; NM_001288974; NM_001288975; NM_003474; NM_021641; ENST00000368676; ENST00000368679; ENST00000448723; ENST00000467145; ENST00000482291; ENST00000485388; ENST00000494661; BC060804; OTTHUMT00000050961; OTTHUMT00000050962; OTTHUMT00000050963; OTTHUMT00000050964; OTTHUMT00000050965; OTTHUMT00000050966; OTTHUMT00000050967	GO:0006508; GO:0007155; GO:0007173; GO:0007520; GO:0007229	proteolysis; cell adhesion; epidermal growth factor receptor signaling pathway; myoblast fusion; integrin-mediated signaling pathway	inferred from electronic annotation; traceable author statement
TC0100018300.hg.1	ADAM15	7.63	7.74	7.13	7.84	7.6	7.76	8751	ADAM metallopeptidase domain 15	Multiple_Complex
TC0200011688.hg.1	ADAM17	10.91	10.96	10.93	11.05	10.97	11.07	6868	ADAM metallopeptidase domain 17	Multiple_Complex
TC0800007377.hg.1	ADAM18	3.47	3.89	3.85	3.53	4.22	3.62	8749	ADAM metallopeptidase domain 18	Multiple_Complex	NM_001190956; NM_014237; ENST00000265707; ENST00000379866; ENST00000520001; ENST00000520087; ENST00000520559; ENST00000520772; ENST00000523755; ENST00000524117; BC121045; OTTHUMT00000376915; OTTHUMT00000376916; OTTHUMT00000376917; OTTHUMT00000376918; OTTHUMT00000376919; OTTHUMT00000376921; OTTHUMT00000376922; OTTHUMT00000376923	GO:0006508; GO:0007275; GO:0007283; GO:0030154	proteolysis; multicellular organismal development; spermatogenesis; cell differentiation	inferred from electronic annotation; traceable author statement
TC0500012599.hg.1	ADAM19	12	11.81	12.27	13.04	12.76	13.1	8728	ADAM metallopeptidase domain 19	Multiple_Complex	NM_033274; ENST00000257527; ENST00000517374; ENST00000517905; ENST00000517951; ENST00000519752; OTTHUMT00000252566; OTTHUMT00000373916; OTTHUMT00000373917; OTTHUMT00000373918; OTTHUMT00000373919	GO:0006509; GO:0007507; GO:0006508	membrane protein ectodomain proteolysis; heart development; proteolysis	inferred from electronic annotation
TC0800010204.hg.1	ADAM2	3.75	3.87	3.86	3.48	3.56	3.97	2515	ADAM metallopeptidase domain 2	Multiple_Complex	NM_001278114; ENST00000265708; ENST00000347580; ENST00000379853; ENST00000520434; ENST00000521880; ENST00000523181; ENST00000622267; BC034957; BC064547; OTTHUMT00000376924; OTTHUMT00000376925; OTTHUMT00000376926; OTTHUMT00000376927; OTTHUMT00000376928; OTTHUMT00000376929	GO:0006508; GO:0007155; GO:0007338; GO:0007339; GO:0007342; GO:0008542; GO:0030534; GO:0032504; GO:0007229	proteolysis; cell adhesion; single fertilization; binding of sperm to zona pellucida; fusion of sperm to egg plasma membrane; visual learning; adult behavior; multicellular organism reproduction; integrin-mediated signaling pathway	inferred from electronic annotation; traceable author statement
TC1400009579.hg.1	ADAM20	3.84	3.66	4.15	3.53	4.14	3.86	8748	ADAM metallopeptidase domain 20	Coding	NM_003814; ENST00000256389; BC025378; OTTHUMT00000395004	GO:0006508; GO:0007338; GO:0007339; GO:0032504	proteolysis; single fertilization; binding of sperm to zona pellucida; multicellular organism reproduction	inferred from electronic annotation; traceable author statement
TC1400007576.hg.1	ADAM21	2.63	2.54	2.39	2.82	2.83	2.6	8747	ADAM metallopeptidase domain 21	Multiple_Complex	NM_003813; ENST00000603540; BC109024; OTTHUMT00000413008	GO:0006508; GO:0007338; GO:0007339; GO:0032504	proteolysis; single fertilization; binding of sperm to zona pellucida; multicellular organism reproduction	inferred from electronic annotation; traceable author statement
TC0700008265.hg.1	ADAM22	7.18	7.55	6.68	7.49	7.39	7.12	53616	ADAM metallopeptidase domain 22	Multiple_Complex	NM_004194; NM_016351; NM_021721; NM_021722; NM_021723; ENST00000265727; ENST00000398201; ENST00000398203; ENST00000398204; ENST00000398209; ENST00000412441; ENST00000413139; ENST00000426930; ENST00000439864; ENST00000476330; ENST00000478920; BC125118; OTTHUMT00000268368; OTTHUMT00000268369; OTTHUMT00000268370; OTTHUMT00000268371; OTTHUMT00000268372; OTTHUMT00000268373; OTTHUMT00000268377; OTTHUMT…	GO:0006508; GO:0007155; GO:0007162; GO:0007417; GO:0008344; GO:0022011; GO:0014037; GO:0042063; GO:0007229	proteolysis; cell adhesion; negative regulation of cell adhesion; central nervous system development; adult locomotory behavior; myelination in peripheral nervous system; Schwann cell differentiation; gliogenesis; integrin-mediated signaling pathway	inferred from electronic annotation; non-traceable author statement; traceable author statement
TC0200010577.hg.1	ADAM23	2.69	2.88	2.3	3.04	2.85	2.65	8745	ADAM metallopeptidase domain 23	Multiple_Complex	NM_003812; ENST00000264377; ENST00000374415; ENST00000444281; BC132763; BC132765; OTTHUMT00000256431; OTTHUMT00000336801; OTTHUMT00000336802	GO:0006508; GO:0007155; GO:0007417; GO:0007229	proteolysis; cell adhesion; central nervous system development; integrin-mediated signaling pathway	inferred from electronic annotation; traceable author statement
TC0800007040.hg.1	ADAM28	6.58	7.27	6.67	7.42	8.29	7.7	10863	ADAM metallopeptidase domain 28	Multiple_Complex	NM_001304351; NM_014265; NM_021777; NR_130709; NR_130710; ENST00000265769; ENST00000437154; ENST00000518326; ENST00000518516; ENST00000518737; ENST00000520448; ENST00000520665; ENST00000521110; ENST00000521629; ENST00000523236; ENST00000523379; ENST00000523440; BC136478; OTTHUMT00000375441; OTTHUMT00000375442; OTTHUMT00000375443; OTTHUMT00000375545; OTTHUMT00000375546; OTTHUMT00000375547; OTTHUMT…	GO:0006508; GO:0007283; GO:0007229	proteolysis; spermatogenesis; integrin-mediated signaling pathway	inferred from electronic annotation; traceable author statement
TC0400012864.hg.1	ADAM29	2.91	3.51	3.3	3	3.44	3.11	11086	ADAM metallopeptidase domain 29	NonCoding	ENST00000507652; OTTHUMT00000362381	GO:0006508; GO:0007283	proteolysis; spermatogenesis	inferred from electronic annotation; traceable author statement
TC0400012865.hg.1	ADAM29	4.84	5.4	4.89	4.69	4.71	4.99	11086	ADAM metallopeptidase domain 29	Multiple_Complex	NM_001130703; NM_001130704; NM_001130705; NM_001278125; NM_001278126; NM_001278127; NM_014269; ENST00000359240; ENST00000404450; ENST00000445694; ENST00000502305; ENST00000502940; ENST00000505141; ENST00000510280; ENST00000513477; ENST00000514159; ENST00000515538; ENST00000615367; ENST00000618444; OTTHUMT00000362186; OTTHUMT00000362187; OTTHUMT00000362188; OTTHUMT00000362189; OTTHUMT00000362190; …	GO:0006508; GO:0007283	proteolysis; spermatogenesis	inferred from electronic annotation; traceable author statement
TC0100015481.hg.1	ADAM30	2.86	2.92	2.78	2.88	3.05	2.79	11085	ADAM metallopeptidase domain 30	Coding	NM_021794; ENST00000369400; BC028372; OTTHUMT00000033678	GO:0006508; GO:0007338; GO:0007339; GO:0032504	proteolysis; single fertilization; binding of sperm to zona pellucida; multicellular organism reproduction	inferred from electronic annotation; traceable author statement
TC0800007370.hg.1	ADAM32	3.29	3.71	3.7	3.94	3.61	3.18	203102	ADAM metallopeptidase domain 32	Multiple_Complex	NM_145004; ENST00000379907; ENST00000399831; ENST00000437682; ENST00000517416; ENST00000518259; ENST00000519315; ENST00000520691; ENST00000521741; ENST00000522506; ENST00000523400; ENST00000524303; BC026085; BC026169; BC028702; BC030014; BC030698; BC034975; OTTHUMT00000377089; OTTHUMT00000377193; OTTHUMT00000377194; OTTHUMT00000377195; OTTHUMT00000377196; OTTHUMT00000377197; OTTHUMT00000377484; O…	GO:0006508; GO:0007229	proteolysis; integrin-mediated signaling pathway	inferred from electronic annotation
TC2000008227.hg.1	ADAM33	3.99	4.82	4.18	4.61	4.3	4.4	80332	ADAM metallopeptidase domain 33	Multiple_Complex	NM_001282447; NM_025220; NM_153202; ENST00000350009; ENST00000356518; ENST00000379861; ENST00000466620; ENST00000483362; ENST00000617732; ENST00000619289; BC125113; OTTHUMT00000077763; OTTHUMT00000077764; OTTHUMT00000077766; OTTHUMT00000252863	GO:0006508; GO:0007229	proteolysis; integrin-mediated signaling pathway	non-traceable author statement; inferred from electronic annotation
TC0800007043.hg.1	ADAM7	4	4.26	3.84	3.56	3.74	3.53	8756	ADAM metallopeptidase domain 7	Coding	NM_003817; ENST00000175238; ENST00000380789; ENST00000441335; ENST00000520720; OTTHUMT00000215150; OTTHUMT00000215151; OTTHUMT00000375718; OTTHUMT00000375719	GO:0006508	proteolysis	inferred from electronic annotation
TC1000012389.hg.1	ADAM8	10.69	10.46	10.58	10.71	10.06	10.59	101	ADAM metallopeptidase domain 8	Multiple_Complex
TC0800007367.hg.1	ADAM9	7.27	7.62	7.72	8.39	8.17	8.16	8754	ADAM metallopeptidase domain 9	Multiple_Complex
TC2100007821.hg.1	ADAMTS1	9.97	10.41	9.78	9.63	10.05	9.31	9510	ADAM metallopeptidase with thrombospondin type 1 motif 1	Multiple_Complex	NM_006988; ENST00000284984; ENST00000451462; ENST00000464589; ENST00000492656; ENST00000517452; ENST00000517777; BC036515; OTTHUMT00000171650; OTTHUMT00000171651; OTTHUMT00000171652; OTTHUMT00000171653; OTTHUMT00000381380; OTTHUMT00000381381	GO:0001542; GO:0001822; GO:0006508; GO:0007229; GO:0008285; GO:0010976; GO:0044691; GO:0060347; GO:0071305; GO:0071374; GO:0071380; GO:0030728	ovulation from ovarian follicle; kidney development; proteolysis; integrin-mediated signaling pathway; negative regulation of cell proliferation; positive regulation of neuron projection development; tooth eruption; heart trabecula formation; cellular response to vitamin D; cellular response to parathyroid hormone stimulus; cellular response to prostaglandin E stimulus; ovulation	inferred from electronic annotation; traceable author statement
TC1900009550.hg.1	ADAMTS10	4.23	4.39	4.46	4.23	4.44	4.14	81794	ADAM metallopeptidase with thrombospondin type 1 motif 10	Multiple_Complex	NM_001282352; NM_030957; ENST00000270328; ENST00000593534; ENST00000593826; ENST00000593913; ENST00000595838; ENST00000596236; ENST00000596466; ENST00000596709; ENST00000596851; ENST00000596911; ENST00000597188; ENST00000601163; ENST00000601872; ENST00000603221; OTTHUMT00000460085; OTTHUMT00000460202; OTTHUMT00000460203; OTTHUMT00000460204; OTTHUMT00000460205; OTTHUMT00000460206; OTTHUMT000004602…	GO:0006508; GO:0008150; GO:0007229	proteolysis; biological_process; integrin-mediated signaling pathway	inferred from electronic annotation; no biological data available
TC0500010453.hg.1	ADAMTS12	5.47	4.83	4.83	4.22	5.04	4.15	81792	ADAM metallopeptidase with thrombospondin type 1 motif 12	Multiple_Complex	NM_030955; ENST00000352040; ENST00000504582; ENST00000504830; ENST00000506952; ENST00000509762; ENST00000515401; BC131733; OTTHUMT00000367163; OTTHUMT00000367164; OTTHUMT00000367165; OTTHUMT00000367166; OTTHUMT00000367499; OTTHUMT00000367500; uc003jib.1	GO:0007160; GO:0016477; GO:0030167; GO:0032331; GO:0050727; GO:0051603; GO:0071347; GO:0071356; GO:0071773; GO:1901509; GO:1902203; GO:1902548; GO:2001113; GO:0006508	cell-matrix adhesion; cell migration; proteoglycan catabolic process; negative regulation of chondrocyte differentiation; regulation of inflammatory response; proteolysis involved in cellular protein catabolic process; cellular response to interleukin-1; cellular response to tumor necrosis factor; cellular response to BMP stimulus; regulation of endothelial tube morphogenesis; negative regulation…	inferred from mutant phenotype; inferred from direct assay; inferred from electronic annotation
TC0900009077.hg.1	ADAMTS13	2.8	2.77	2.95	3.29	3.08	2.96	11093	ADAM metallopeptidase with thrombospondin type 1 motif 13	Multiple_Complex
TSUnmapped00000129.hg.1	ADAMTS13	7.19	7.39	7.01	6.22	7.59	7.25	11093	ADAM metallopeptidase with thrombospondin type 1 motif 13	Coding	ENST00000626079	GO:0006493; GO:0006508; GO:0007160; GO:0007229; GO:0009100; GO:0009636; GO:0016485; GO:0030168; GO:0034341; GO:0034612; GO:0036066; GO:0043171; GO:0043687; GO:0044267; GO:0070670; GO:0007596; GO:0007599	protein O-linked glycosylation; proteolysis; cell-matrix adhesion; integrin-mediated signaling pathway; glycoprotein metabolic process; response to toxic substance; protein processing; platelet activation; response to interferon-gamma; response to tumor necrosis factor; protein O-linked fucosylation; peptide catabolic process; post-translational protein modification; cellular protein metabolic pr…	traceable author statement; inferred from direct assay; non-traceable author statement; inferred from electronic annotation
TSUnmapped00000151.hg.1	ADAMTS13	6.79	6.44	6.4	6.3	6.72	6.64	11093	ADAM metallopeptidase with thrombospondin type 1 motif 13	Coding	ENST00000626744	GO:0006493; GO:0006508; GO:0007160; GO:0007229; GO:0009100; GO:0009636; GO:0016485; GO:0030168; GO:0034341; GO:0034612; GO:0036066; GO:0043171; GO:0043687; GO:0044267; GO:0070670; GO:0007596; GO:0007599	protein O-linked glycosylation; proteolysis; cell-matrix adhesion; integrin-mediated signaling pathway; glycoprotein metabolic process; response to toxic substance; protein processing; platelet activation; response to interferon-gamma; response to tumor necrosis factor; protein O-linked fucosylation; peptide catabolic process; post-translational protein modification; cellular protein metabolic pr…	traceable author statement; inferred from direct assay; non-traceable author statement; inferred from electronic annotation
TSUnmapped00000159.hg.1	ADAMTS13	3.69	3.12	3.18	3.36	3.38	3.65	11093	ADAM metallopeptidase with thrombospondin type 1 motif 13	Coding	ENST00000626661	GO:0006493; GO:0006508; GO:0007160; GO:0007229; GO:0009100; GO:0009636; GO:0016485; GO:0030168; GO:0034341; GO:0034612; GO:0036066; GO:0043171; GO:0043687; GO:0044267; GO:0070670; GO:0007596; GO:0007599	protein O-linked glycosylation; proteolysis; cell-matrix adhesion; integrin-mediated signaling pathway; glycoprotein metabolic process; response to toxic substance; protein processing; platelet activation; response to interferon-gamma; response to tumor necrosis factor; protein O-linked fucosylation; peptide catabolic process; post-translational protein modification; cellular protein metabolic pr…	traceable author statement; inferred from direct assay; non-traceable author statement; inferred from electronic annotation
TSUnmapped00000220.hg.1	ADAMTS13	4.96	4.82	5.16	4.78	4.68	4.61	11093	ADAM metallopeptidase with thrombospondin type 1 motif 13	Coding	ENST00000626597	GO:0006493; GO:0006508; GO:0007160; GO:0007229; GO:0009100; GO:0009636; GO:0016485; GO:0030168; GO:0034341; GO:0034612; GO:0036066; GO:0043171; GO:0043687; GO:0044267; GO:0070670; GO:0007596; GO:0007599	protein O-linked glycosylation; proteolysis; cell-matrix adhesion; integrin-mediated signaling pathway; glycoprotein metabolic process; response to toxic substance; protein processing; platelet activation; response to interferon-gamma; response to tumor necrosis factor; protein O-linked fucosylation; peptide catabolic process; post-translational protein modification; cellular protein metabolic pr…	traceable author statement; inferred from direct assay; non-traceable author statement; inferred from electronic annotation
TSUnmapped00000305.hg.1	ADAMTS13	6.58	6.66	6.54	6.3	6.82	6.51	11093	ADAM metallopeptidase with thrombospondin type 1 motif 13	Coding	ENST00000630344	GO:0006493; GO:0006508; GO:0007160; GO:0007229; GO:0009100; GO:0009636; GO:0016485; GO:0030168; GO:0034341; GO:0034612; GO:0036066; GO:0043171; GO:0043687; GO:0044267; GO:0070670; GO:0007596; GO:0007599	protein O-linked glycosylation; proteolysis; cell-matrix adhesion; integrin-mediated signaling pathway; glycoprotein metabolic process; response to toxic substance; protein processing; platelet activation; response to interferon-gamma; response to tumor necrosis factor; protein O-linked fucosylation; peptide catabolic process; post-translational protein modification; cellular protein metabolic pr…	traceable author statement; inferred from direct assay; non-traceable author statement; inferred from electronic annotation
TSUnmapped00000387.hg.1	ADAMTS13	3.8	4.61	4.24	3.66	4.66	4.21	11093	ADAM metallopeptidase with thrombospondin type 1 motif 13	Coding	ENST00000629604	GO:0006493; GO:0006508; GO:0007160; GO:0007229; GO:0009100; GO:0009636; GO:0016485; GO:0030168; GO:0034341; GO:0034612; GO:0036066; GO:0043171; GO:0043687; GO:0044267; GO:0070670; GO:0007596; GO:0007599	protein O-linked glycosylation; proteolysis; cell-matrix adhesion; integrin-mediated signaling pathway; glycoprotein metabolic process; response to toxic substance; protein processing; platelet activation; response to interferon-gamma; response to tumor necrosis factor; protein O-linked fucosylation; peptide catabolic process; post-translational protein modification; cellular protein metabolic pr…	traceable author statement; inferred from direct assay; non-traceable author statement; inferred from electronic annotation
TSUnmapped00000418.hg.1	ADAMTS13	3.43	3.47	3.21	3.45	3.46	3.41	11093	ADAM metallopeptidase with thrombospondin type 1 motif 13	NonCoding	ENST00000628339	GO:0006493; GO:0006508; GO:0007160; GO:0007229; GO:0009100; GO:0009636; GO:0016485; GO:0030168; GO:0034341; GO:0034612; GO:0036066; GO:0043171; GO:0043687; GO:0044267; GO:0070670; GO:0007596; GO:0007599	protein O-linked glycosylation; proteolysis; cell-matrix adhesion; integrin-mediated signaling pathway; glycoprotein metabolic process; response to toxic substance; protein processing; platelet activation; response to interferon-gamma; response to tumor necrosis factor; protein O-linked fucosylation; peptide catabolic process; post-translational protein modification; cellular protein metabolic pr…	traceable author statement; inferred from direct assay; non-traceable author statement; inferred from electronic annotation
TSUnmapped00000675.hg.1	ADAMTS13	5.86	5.46	5.39	5.28	5.44	5.66	11093	ADAM metallopeptidase with thrombospondin type 1 motif 13	Coding	ENST00000630465	GO:0006493; GO:0006508; GO:0007160; GO:0007229; GO:0009100; GO:0009636; GO:0016485; GO:0030168; GO:0034341; GO:0034612; GO:0036066; GO:0043171; GO:0043687; GO:0044267; GO:0070670; GO:0007596; GO:0007599	protein O-linked glycosylation; proteolysis; cell-matrix adhesion; integrin-mediated signaling pathway; glycoprotein metabolic process; response to toxic substance; protein processing; platelet activation; response to interferon-gamma; response to tumor necrosis factor; protein O-linked fucosylation; peptide catabolic process; post-translational protein modification; cellular protein metabolic pr…	traceable author statement; inferred from direct assay; non-traceable author statement; inferred from electronic annotation
TSUnmapped00000724.hg.1	ADAMTS13	3.38	2.98	2.96	3.09	3.14	2.92	11093	ADAM metallopeptidase with thrombospondin type 1 motif 13	Coding	ENST00000630700	GO:0006493; GO:0006508; GO:0007160; GO:0007229; GO:0009100; GO:0009636; GO:0016485; GO:0030168; GO:0034341; GO:0034612; GO:0036066; GO:0043171; GO:0043687; GO:0044267; GO:0070670; GO:0007596; GO:0007599	protein O-linked glycosylation; proteolysis; cell-matrix adhesion; integrin-mediated signaling pathway; glycoprotein metabolic process; response to toxic substance; protein processing; platelet activation; response to interferon-gamma; response to tumor necrosis factor; protein O-linked fucosylation; peptide catabolic process; post-translational protein modification; cellular protein metabolic pr…	traceable author statement; inferred from direct assay; non-traceable author statement; inferred from electronic annotation
TC1000007934.hg.1	ADAMTS14	4.33	4.28	4.75	4.75	4.49	4.52	140766	ADAM metallopeptidase with thrombospondin type 1 motif 14	Multiple_Complex	NM_080722; NM_139155; ENST00000373207; ENST00000373208; OTTHUMT00000048521; OTTHUMT00000048522	GO:0006508; GO:0030198; GO:0030199; GO:0030574	proteolysis; extracellular matrix organization; collagen fibril organization; collagen catabolic process	inferred from electronic annotation; traceable author statement
TC1100009533.hg.1	ADAMTS15	4.57	5.15	5.28	5.62	4.71	5.24	170689	ADAM metallopeptidase with thrombospondin type 1 motif 15	Multiple_Complex	NM_139055; ENST00000299164; BC109114; OTTHUMT00000385638	GO:0006508	proteolysis	inferred from electronic annotation
TC0500006613.hg.1	ADAMTS16	4.01	3.67	3.49	3.56	4.03	3.85	170690	ADAM metallopeptidase with thrombospondin type 1 motif 16	Multiple_Complex	NM_139056; ENST00000274181; ENST00000433402; ENST00000511368; ENST00000513709; OTTHUMT00000365657; OTTHUMT00000365658; OTTHUMT00000365659; OTTHUMT00000365661; uc003jdj.1	GO:0001658; GO:0003073; GO:0006508; GO:1902017	branching involved in ureteric bud morphogenesis; regulation of systemic arterial blood pressure; proteolysis; regulation of cilium assembly	inferred from electronic annotation
TC1500010630.hg.1	ADAMTS17	5.92	5.69	6.06	5.4	5.57	6.06	170691	ADAM metallopeptidase with thrombospondin type 1 motif 17	Multiple_Complex	NM_139057; ENST00000268070; ENST00000378898; ENST00000557896; ENST00000558930; ENST00000558960; ENST00000559976; ENST00000560486; ENST00000561355; ENST00000568565; OTTHUMT00000313595; OTTHUMT00000417544; OTTHUMT00000417545; OTTHUMT00000417546; OTTHUMT00000417547; OTTHUMT00000417578; OTTHUMT00000417579; OTTHUMT00000417580; OTTHUMT00000420577	GO:0006508	proteolysis	inferred from electronic annotation
TC1600010914.hg.1	ADAMTS18	3.63	3.43	3.34	3.42	3.29	3.65	170692	ADAM metallopeptidase with thrombospondin type 1 motif 18	Multiple_Complex	NM_199355; ENST00000282849; ENST00000449265; ENST00000562332; ENST00000562345; ENST00000564369; ENST00000567121; ENST00000567914; ENST00000568393; ENST00000569309; BC063283; OTTHUMT00000269037; OTTHUMT00000433908; OTTHUMT00000433911; OTTHUMT00000433912; OTTHUMT00000433913; OTTHUMT00000433914; OTTHUMT00000433915; OTTHUMT00000433916; OTTHUMT00000433917; uc002ffc.4	GO:0001654; GO:0006508; GO:0090331; GO:0007229	eye development; proteolysis; negative regulation of platelet aggregation; integrin-mediated signaling pathway	inferred from mutant phenotype; inferred from electronic annotation; inferred from direct assay
TC0500008586.hg.1	ADAMTS19	3.99	3.46	3.28	3.36	3.01	3.42	171019	ADAM metallopeptidase with thrombospondin type 1 motif 19	Multiple_Complex	NM_133638; ENST00000274487; ENST00000502709; ENST00000505791; ENST00000509467; OTTHUMT00000250979; OTTHUMT00000371455; OTTHUMT00000371456; OTTHUMT00000371457	GO:0006508	proteolysis	inferred from electronic annotation
TC0500013039.hg.1	ADAMTS2	4.43	4.41	4.18	4.21	4.65	4.13	9509	ADAM metallopeptidase with thrombospondin type 1 motif 2	Multiple_Complex	NM_014244; NM_021599; ENST00000251582; ENST00000274609; ENST00000518335; ENST00000522937; ENST00000523450; OTTHUMT00000253507; OTTHUMT00000374453; OTTHUMT00000374454; OTTHUMT00000374455; OTTHUMT00000374456; uc003mjw.3	GO:0007283; GO:0016485; GO:0030198; GO:0030199; GO:0030324; GO:0030574; GO:0043588; GO:0006508	spermatogenesis; protein processing; extracellular matrix organization; collagen fibril organization; lung development; collagen catabolic process; skin development; proteolysis	inferred from electronic annotation; traceable author statement
TC1200010475.hg.1	ADAMTS20	3.89	3.59	3.34	3.36	3.59	3.48	80070	ADAM metallopeptidase with thrombospondin type 1 motif 20	Multiple_Complex	NM_025003; ENST00000389420; ENST00000395541; ENST00000549670; ENST00000553158; OTTHUMT00000403643; OTTHUMT00000403644; OTTHUMT00000403645	GO:0006508; GO:0009967; GO:0030198; GO:0043066; GO:0045636; GO:0048070	proteolysis; positive regulation of signal transduction; extracellular matrix organization; negative regulation of apoptotic process; positive regulation of melanocyte differentiation; regulation of developmental pigmentation	inferred from electronic annotation
TC0400010989.hg.1	ADAMTS3	3.6	3.35	3.68	3.52	3.82	3.24	9508	ADAM metallopeptidase with thrombospondin type 1 motif 3	Multiple_Complex	NM_014243; ENST00000286657; ENST00000505193; ENST00000511274; ENST00000622135; BC130287; BC132735; OTTHUMT00000252164; OTTHUMT00000362292; OTTHUMT00000362293; uc003hgk.2	GO:0010573; GO:0016485; GO:0030198; GO:0030199; GO:0030574; GO:0032964; GO:0043206; GO:1900748; GO:0006508; GO:0007229	vascular endothelial growth factor production; protein processing; extracellular matrix organization; collagen fibril organization; collagen catabolic process; collagen biosynthetic process; extracellular fibril organization; positive regulation of vascular endothelial growth factor signaling pathway; proteolysis; integrin-mediated signaling pathway	inferred from direct assay; traceable author statement; inferred by curator; non-traceable author statement; inferred from electronic annotation
TC0100016163.hg.1	ADAMTS4	4.03	4.37	4.73	4.45	3.68	4.2	9507	ADAM metallopeptidase with thrombospondin type 1 motif 4	Multiple_Complex	NM_005099; ENST00000367995; ENST00000367996; ENST00000478394; BC063293; OTTHUMT00000083066; OTTHUMT00000083067; OTTHUMT00000083068	GO:0001501; GO:0006508; GO:0022617; GO:0030198; GO:0042742	skeletal system development; proteolysis; extracellular matrix disassembly; extracellular matrix organization; defense response to bacterium	traceable author statement; inferred from electronic annotation
TC2100007822.hg.1	ADAMTS5	3.81	3.92	4.31	3.92	4.21	4.02	11096	ADAM metallopeptidase with thrombospondin type 1 motif 5	Multiple_Complex	NM_007038; ENST00000284987; BC093775; BC093777; OTTHUMT00000171648	GO:0006493; GO:0006508; GO:0022617; GO:0030198; GO:0036066; GO:0042742; GO:0043687; GO:0044267	protein O-linked glycosylation; proteolysis; extracellular matrix disassembly; extracellular matrix organization; protein O-linked fucosylation; defense response to bacterium; post-translational protein modification; cellular protein metabolic process	traceable author statement; inferred from electronic annotation
TC0500010924.hg.1	ADAMTS6	5.04	5.41	5.04	5.54	5.05	5.61	11174	ADAM metallopeptidase with thrombospondin type 1 motif 6	Multiple_Complex	NM_197941; ENST00000314351; ENST00000381052; ENST00000381055; ENST00000417396; ENST00000464680; ENST00000470597; ENST00000502886; ENST00000504282; OTTHUMT00000157331; OTTHUMT00000157334; OTTHUMT00000158252; OTTHUMT00000368524; OTTHUMT00000368525; OTTHUMT00000368526; OTTHUMT00000368527; OTTHUMT00000368528	GO:0006508	proteolysis	inferred from electronic annotation
TC1500010157.hg.1	ADAMTS7	3.99	3.99	3.78	4.19	3.84	4.14	11173	ADAM metallopeptidase with thrombospondin type 1 motif 7	Multiple_Complex	NM_014272; ENST00000388820; ENST00000565793; ENST00000566303; ENST00000568712; ENST00000569934; BC061631; OTTHUMT00000421331; OTTHUMT00000421332; OTTHUMT00000421333; OTTHUMT00000421334; OTTHUMT00000421335; uc002bej.4	GO:0006493; GO:0032331; GO:0036066; GO:0043687; GO:0044267; GO:0051603; GO:0071347; GO:0071356; GO:0071773; GO:0098779; GO:0006508; GO:0007229	protein O-linked glycosylation; negative regulation of chondrocyte differentiation; protein O-linked fucosylation; post-translational protein modification; cellular protein metabolic process; proteolysis involved in cellular protein catabolic process; cellular response to interleukin-1; cellular response to tumor necrosis factor; cellular response to BMP stimulus; mitophagy in response to mitocho…	traceable author statement; inferred from direct assay; inferred from mutant phenotype; inferred from genetic interaction; inferred from electronic annotation
TC1100012834.hg.1	ADAMTS8	5.44	4.67	4.9	5.32	4.91	4.92	11095	ADAM metallopeptidase with thrombospondin type 1 motif 8	Multiple_Complex	NM_007037; ENST00000257359; ENST00000531752; OTTHUMT00000385634; OTTHUMT00000385636	GO:0006508; GO:0008285; GO:0035435	proteolysis; negative regulation of cell proliferation; phosphate ion transmembrane transport	inferred from electronic annotation; traceable author statement
TC0300011391.hg.1	ADAMTS9	2.74	2.83	2.65	2.98	2.77	2.93	56999	ADAM metallopeptidase with thrombospondin type 1 motif 9	Multiple_Complex	NM_182920; ENST00000295903; ENST00000459780; ENST00000467119; ENST00000467257; ENST00000475557; ENST00000477180; ENST00000481060; ENST00000482490; ENST00000494004; ENST00000498707; BC130578; BC171764; OTTHUMT00000351891; OTTHUMT00000351892; OTTHUMT00000351893; OTTHUMT00000351894; OTTHUMT00000351895; OTTHUMT00000351896; OTTHUMT00000351897; OTTHUMT00000351898; OTTHUMT00000351899; OTTHUMT00000351900	GO:0006508; GO:0006516; GO:0007275; GO:0015031; GO:0016192; GO:0045636; GO:0006810; GO:0048070; GO:0007229	proteolysis; glycoprotein catabolic process; multicellular organismal development; protein transport; vesicle-mediated transport; positive regulation of melanocyte differentiation; transport; regulation of developmental pigmentation; integrin-mediated signaling pathway	inferred from direct assay; traceable author statement; inferred from electronic annotation
TC0800007042.hg.1	ADAMDEC1	4.53	4.6	5.3	4.64	4.8	4.29	27299	ADAM-like, decysin 1	Multiple_Complex	NM_001145271; NM_001145272; NM_014479; ENST00000256412; ENST00000519953; ENST00000520193; ENST00000522298; BC069582; BC074877; BC074878; OTTHUMT00000215149; OTTHUMT00000375644; OTTHUMT00000375645; OTTHUMT00000375646; uc003xdz.2	GO:0006508; GO:0006955; GO:0007162; GO:0007229	proteolysis; immune response; negative regulation of cell adhesion; integrin-mediated signaling pathway	inferred from electronic annotation; non-traceable author statement
TC0900006748.hg.1	ADAMTSL1	3.42	3.65	3.26	3.47	3.75	3.55	92949	ADAMTS like 1	Multiple_Complex	NM_001040272; NM_052866; ENST00000276935; ENST00000327883; ENST00000380538; ENST00000380545; ENST00000380548; ENST00000380559; ENST00000380566; ENST00000380570; ENST00000388710; ENST00000431052; ENST00000489062; ENST00000496521; ENST00000542621; ENST00000546040; BC030262; OTTHUMT00000051800; OTTHUMT00000051801; OTTHUMT00000051802; OTTHUMT00000051803; OTTHUMT00000051804; OTTHUMT00000051807; OTTHUM…	GO:0006493; GO:0006508; GO:0036066; GO:0043687; GO:0044267	protein O-linked glycosylation; proteolysis; protein O-linked fucosylation; post-translational protein modification; cellular protein metabolic process	traceable author statement; inferred from electronic annotation
TC0900009084.hg.1	ADAMTSL2	3.13	2.93	3.4	2.91	3.02	3.22	9719	ADAMTS like 2	Coding	NM_001145320; NM_014694; ENST00000354484; ENST00000393060; ENST00000393061; BC050544; OTTHUMT00000254619; OTTHUMT00000254620; uc011mdl.2	GO:0006508; GO:0030198; GO:0030512; GO:0060481	proteolysis; extracellular matrix organization; negative regulation of transforming growth factor beta receptor signaling pathway; lobar bronchus epithelium development	inferred from electronic annotation; inferred from mutant phenotype
TC1500008127.hg.1	ADAMTSL3	2.68	2.63	2.71	2.85	2.65	2.75	57188	ADAMTS like 3	Multiple_Complex	NM_001301110; NM_207517; ENST00000286744; ENST00000561483; ENST00000562296; ENST00000565653; ENST00000567476; ENST00000567663; ENST00000567716; ENST00000569510; BC128389; BC128390; OTTHUMT00000304007; OTTHUMT00000420881; OTTHUMT00000420882; OTTHUMT00000420883; OTTHUMT00000420884; OTTHUMT00000420885; OTTHUMT00000420886; OTTHUMT00000420887	GO:0006508	proteolysis	inferred from electronic annotation
TC0100009913.hg.1	ADAMTSL4	5.46	5.16	4.94	5.02	5.25	4.94	54507	ADAMTS like 4	Multiple_Complex	NM_001288607; NM_001288608; NM_019032; NM_025008; ENST00000271643; ENST00000369038; ENST00000369039; ENST00000369041; ENST00000483335; ENST00000489159; ENST00000622417; BC140800; BC144581; OTTHUMT00000084395; OTTHUMT00000084396; OTTHUMT00000084397; OTTHUMT00000084400	GO:0006493; GO:0006508; GO:0006915; GO:0030198; GO:0036066; GO:0043065; GO:0043687; GO:0044267	protein O-linked glycosylation; proteolysis; apoptotic process; extracellular matrix organization; protein O-linked fucosylation; positive regulation of apoptotic process; post-translational protein modification; cellular protein metabolic process	traceable author statement; inferred from electronic annotation; inferred from direct assay
TC1900009165.hg.1	ADAMTSL5	6.24	6.58	6.13	6.01	6.88	6.27	339366	ADAMTS like 5	Multiple_Complex	NM_213604; ENST00000330475; ENST00000395467; ENST00000585700; ENST00000585804; ENST00000586272; ENST00000589839; ENST00000590090; ENST00000590440; ENST00000590562; ENST00000590682; ENST00000591077; BC139833; OTTHUMT00000449713; OTTHUMT00000449715; OTTHUMT00000449716; OTTHUMT00000449718; OTTHUMT00000449719; OTTHUMT00000449721; OTTHUMT00000449722; OTTHUMT00000449723; OTTHUMT00000473833; OTTHUMT0000…	GO:0006508	proteolysis	inferred from electronic annotation
TC0100018485.hg.1	ADAMTSL4-AS1	6.18	5.48	6.12	6.28	5.93	5.59	574406	ADAMTSL4 antisense RNA 1	Multiple_Complex
TC0300007572.hg.1	APPL1	10.32	10.44	10.38	10.38	10.19	10.4	26060	adaptor protein, phosphotyrosine interaction, PH domain and leucine zipper containing 1	Multiple_Complex	NM_012096; ENST00000288266; ENST00000444459; ENST00000464446; ENST00000468342; ENST00000482800; ENST00000488530; ENST00000492501; ENST00000495803; BC028599; OTTHUMT00000258196; OTTHUMT00000258197; OTTHUMT00000258198; OTTHUMT00000258199; OTTHUMT00000351448; OTTHUMT00000351449; OTTHUMT00000351450; OTTHUMT00000351451	GO:0006915; GO:0007049; GO:0007165; GO:0008283; GO:0008286; GO:0012501; GO:0046324; GO:0090003; GO:0097191; GO:0097192	apoptotic process; cell cycle; signal transduction; cell proliferation; insulin receptor signaling pathway; programmed cell death; regulation of glucose import; regulation of establishment of protein localization to plasma membrane; extrinsic apoptotic signaling pathway; extrinsic apoptotic signaling pathway in absence of ligand	traceable author statement; inferred from electronic annotation; inferred from direct assay; inferred from mutant phenotype
TC1200011773.hg.1	APPL2	6.91	6.9	6.84	6.78	7.12	6.59	55198	adaptor protein, phosphotyrosine interaction, PH domain and leucine zipper containing 2	Multiple_Complex	NM_001251904; NM_001251905; NM_018171; ENST00000258530; ENST00000539978; ENST00000546731; ENST00000546768; ENST00000547439; ENST00000547790; ENST00000547809; ENST00000548425; ENST00000549056; ENST00000549573; ENST00000549974; ENST00000550648; ENST00000551662; ENST00000552945; ENST00000553097; ENST00000553109; BC033731; OTTHUMT00000406237; OTTHUMT00000406238; OTTHUMT00000406239; OTTHUMT00000406240…	GO:0007049; GO:0007165; GO:0008283	cell cycle; signal transduction; cell proliferation	inferred from electronic annotation; traceable author statement; inferred from direct assay
TC0400008427.hg.1	AP1AR	10.47	10.29	10.23	10.91	11.07	10.32	55435	adaptor-related protein complex 1 associated regulatory protein	Multiple_Complex	NM_001128426; NM_018569; ENST00000274000; ENST00000309703; ENST00000502954; ENST00000506522; ENST00000510527; ENST00000512741; BC009485; OTTHUMT00000256323; OTTHUMT00000363642; OTTHUMT00000363643; OTTHUMT00000363644; OTTHUMT00000363645; OTTHUMT00000363646	GO:0001920; GO:0015031; GO:0034315; GO:0034613; GO:0048203; GO:1900025; GO:2000146; GO:0006810	negative regulation of receptor recycling; protein transport; regulation of Arp2/3 complex-mediated actin nucleation; cellular protein localization; vesicle targeting, trans-Golgi to endosome; negative regulation of substrate adhesion-dependent cell spreading; negative regulation of cell motility; transport	inferred from mutant phenotype; inferred from electronic annotation; inferred from direct assay
TC0700008583.hg.1	AP1S1	6.88	6.51	7.49	7.09	7.05	7.65	1174	adaptor-related protein complex 1 sigma 1 subunit	Coding	NM_001283; ENST00000337619; ENST00000429457; ENST00000443943; BC003561; OTTHUMT00000347439; OTTHUMT00000347441; OTTHUMT00000347442	GO:0006886; GO:0006892; GO:0006898; GO:0009615; GO:0016032; GO:0019886; GO:0042147; GO:0050690; GO:0061024; GO:0006810; GO:0015031; GO:0016192	intracellular protein transport; post-Golgi vesicle-mediated transport; receptor-mediated endocytosis; response to virus; viral process; antigen processing and presentation of exogenous peptide antigen via MHC class II; retrograde transport, endosome to Golgi; regulation of defense response to virus by virus; membrane organization; transport; protein transport; vesicle-mediated transport	inferred from electronic annotation; traceable author statement; inferred from expression pattern
TC0X00009139.hg.1	AP1S2	13.54	13.4	13.25	13.12	13.45	12.63	8905	adaptor-related protein complex 1 sigma 2 subunit	Multiple_Complex	NM_001272071; NM_003916; ENST00000329235; ENST00000380291; ENST00000450644; ENST00000452376; ENST00000479184; ENST00000545766; BC001117; BC071867; OTTHUMT00000055893; OTTHUMT00000055894; OTTHUMT00000055895; OTTHUMT00000055896; OTTHUMT00000055897	GO:0006886; GO:0006892; GO:0016032; GO:0019886; GO:0050690; GO:0061024; GO:0006810; GO:0015031; GO:0016192	intracellular protein transport; post-Golgi vesicle-mediated transport; viral process; antigen processing and presentation of exogenous peptide antigen via MHC class II; regulation of defense response to virus by virus; membrane organization; transport; protein transport; vesicle-mediated transport	inferred from electronic annotation; traceable author statement
TC0200015869.hg.1	AP1S3	9.4	9.24	9.2	9.25	9.22	9.36	130340	adaptor-related protein complex 1 sigma 3 subunit	Multiple_Complex	NM_001039569; NR_110905; NR_110906; ENST00000334271; ENST00000396653; ENST00000396654; ENST00000409375; ENST00000415298; ENST00000443700; ENST00000444408; ENST00000446015; BC009606; BC021898; OTTHUMT00000256867; OTTHUMT00000256868; OTTHUMT00000256869; OTTHUMT00000330920; OTTHUMT00000330921; OTTHUMT00000330922; OTTHUMT00000353158; OTTHUMT00000383293	GO:0006605; GO:0006892; GO:0016032; GO:0019886; GO:0050690; GO:0061024; GO:0006810; GO:0006886; GO:0015031; GO:0016192	protein targeting; post-Golgi vesicle-mediated transport; viral process; antigen processing and presentation of exogenous peptide antigen via MHC class II; regulation of defense response to virus by virus; membrane organization; transport; intracellular protein transport; protein transport; vesicle-mediated transport	inferred from mutant phenotype; traceable author statement; inferred from electronic annotation
TC2200009333.hg.1	AP1B1	11.03	10.86	11.1	11.25	11.21	11.16	162	adaptor-related protein complex 1, beta 1 subunit	Multiple_Complex	NM_001127; NM_001166019; NM_145730; ENST00000317368; ENST00000357586; ENST00000402502; ENST00000405198; ENST00000415756; ENST00000421126; ENST00000432560; ENST00000472057; ENST00000473606; ENST00000482818; BC046242; OTTHUMT00000321374; OTTHUMT00000321375; OTTHUMT00000321376; OTTHUMT00000321377; OTTHUMT00000321378; OTTHUMT00000321379; OTTHUMT00000321380; OTTHUMT00000321555	GO:0006886; GO:0006892; GO:0016032; GO:0019886; GO:0050690; GO:0061024; GO:0006810; GO:0015031; GO:0016192	intracellular protein transport; post-Golgi vesicle-mediated transport; viral process; antigen processing and presentation of exogenous peptide antigen via MHC class II; regulation of defense response to virus by virus; membrane organization; transport; protein transport; vesicle-mediated transport	inferred from electronic annotation; traceable author statement
TC1600010794.hg.1	AP1G1	10.73	10.7	10.84	10.6	10.53	10.6	164	adaptor-related protein complex 1, gamma 1 subunit	Multiple_Complex
TC1400010718.hg.1	AP1G2	8.61	8.34	8.22	8.5	7.91	7.96	8906	adaptor-related protein complex 1, gamma 2 subunit	Multiple_Complex
TC1900007267.hg.1	AP1M1	12.22	11.95	11.67	12.05	11.69	11.79	8907	adaptor-related protein complex 1, mu 1 subunit	Multiple_Complex
TC1900009639.hg.1	AP1M2	4.29	3.95	4.51	4.2	4.45	4.06	10053	adaptor-related protein complex 1, mu 2 subunit	Multiple_Complex	NM_001300887; NM_005498; ENST00000250244; ENST00000587069; ENST00000589348; ENST00000589571; ENST00000589684; ENST00000589809; ENST00000590923; ENST00000591240; ENST00000591676; ENST00000592285; BC003387; BC003612; BC005021; OTTHUMT00000452032; OTTHUMT00000452033; OTTHUMT00000452034; OTTHUMT00000452035; OTTHUMT00000452036; OTTHUMT00000452037; OTTHUMT00000452038; OTTHUMT00000452039; OTTHUMT0000045…	GO:0006605; GO:0006892; GO:0006903; GO:0016032; GO:0019886; GO:0050690; GO:0061024; GO:0006810; GO:0006886; GO:0015031; GO:0016192	protein targeting; post-Golgi vesicle-mediated transport; vesicle targeting; viral process; antigen processing and presentation of exogenous peptide antigen via MHC class II; regulation of defense response to virus by virus; membrane organization; transport; intracellular protein transport; protein transport; vesicle-mediated transport	traceable author statement; inferred from electronic annotation
TC1700011308.hg.1	LOC653653; AC025048.1	5.54	5.1	5.44	5.31	4.9	4.86	653653	adaptor-related protein complex 1, sigma 2 subunit pseudogene	Multiple_Complex	NR_027408; ENST00000627667	GO:0006810; GO:0006886; GO:0015031; GO:0016192	transport; intracellular protein transport; protein transport; vesicle-mediated transport	inferred from electronic annotation
TC1900011007.hg.1	AP2S1	11.22	10.94	11.26	11.25	11.08	11.01	1175	adaptor-related protein complex 2 sigma 1 subunit	Multiple_Complex
TC1900008555.hg.1	AP2A1	9.27	9.24	9.13	9.14	9.25	9.19	160	adaptor-related protein complex 2, alpha 1 subunit	Multiple_Complex
TC1100006500.hg.1	AP2A2	10.85	10.91	10.72	10.62	10.53	10.65	161	adaptor-related protein complex 2, alpha 2 subunit	Multiple_Complex
TC1700007599.hg.1	AP2B1	14.74	14.73	14.71	14.68	14.65	14.75	163	adaptor-related protein complex 2, beta 1 subunit	Multiple_Complex
TC0300009693.hg.1	AP2M1	12.17	12.12	12.28	12.12	11.53	12.06	1173	adaptor-related protein complex 2, mu 1 subunit	Multiple_Complex
TC0500011219.hg.1	AP3B1	10.55	11.03	11.13	10.68	10.68	10.79	8546	adaptor-related protein complex 3, beta 1 subunit	Multiple_Complex	NM_001271769; NM_003664; ENST00000255194; ENST00000517561; ENST00000517940; ENST00000519295; ENST00000519888; ENST00000520122; ENST00000522901; ENST00000523204; BC038444; OTTHUMT00000225548; OTTHUMT00000369905; OTTHUMT00000369907; OTTHUMT00000369908; OTTHUMT00000369909; OTTHUMT00000369910; OTTHUMT00000369911; OTTHUMT00000369912	GO:0006622; GO:0006886; GO:0007596; GO:0008089; GO:0032438; GO:0048007; GO:0048490; GO:0051138; GO:0006810; GO:0015031; GO:0016192; GO:0019882	protein targeting to lysosome; intracellular protein transport; blood coagulation; anterograde axon cargo transport; melanosome organization; antigen processing and presentation, exogenous lipid antigen via MHC class Ib; anterograde synaptic vesicle transport; positive regulation of NK T cell differentiation; transport; protein transport; vesicle-mediated transport; antigen processing and present…	inferred from electronic annotation; traceable author statement; inferred from sequence or structural similarity; inferred from mutant phenotype
TC1500010244.hg.1	AP3B2	4.57	4.23	4.5	4.7	4.92	4.74	8120	adaptor-related protein complex 3, beta 2 subunit	Multiple_Complex
TC1900009208.hg.1	AP3D1	10.5	10.56	10.48	10.6	10.38	10.68	8943	adaptor-related protein complex 3, delta 1 subunit	Multiple_Complex
TC1000011050.hg.1	AP3M1	14.16	14.08	14.18	14.04	13.92	13.82	26985	adaptor-related protein complex 3, mu 1 subunit	Multiple_Complex	NM_012095; NM_207012; ENST00000355264; ENST00000372745; ENST00000480373; ENST00000487653; BC026232; BC067127; OTTHUMT00000048747; OTTHUMT00000048748; OTTHUMT00000048749; OTTHUMT00000048750	GO:0006622; GO:0008089; GO:0048490; GO:0006810; GO:0006886; GO:0015031; GO:0016192	protein targeting to lysosome; anterograde axon cargo transport; anterograde synaptic vesicle transport; transport; intracellular protein transport; protein transport; vesicle-mediated transport	traceable author statement; inferred from sequence or structural similarity; inferred from electronic annotation
TC0800007431.hg.1	AP3M2	11.59	11.64	11	12.2	12.66	11.87	10947	adaptor-related protein complex 3, mu 2 subunit	Multiple_Complex	NM_001134296; NM_006803; ENST00000174653; ENST00000396926; ENST00000517499; ENST00000517865; ENST00000517922; ENST00000517969; ENST00000518421; ENST00000520685; ENST00000520689; ENST00000521235; ENST00000521280; ENST00000521899; ENST00000522288; ENST00000522320; ENST00000522606; ENST00000523249; ENST00000530375; BC056257; BC056398; OTTHUMT00000376996; OTTHUMT00000376997; OTTHUMT00000376998; OTTHU…	GO:0006886; GO:0008089; GO:0048490; GO:0006810; GO:0015031; GO:0016192	intracellular protein transport; anterograde axon cargo transport; anterograde synaptic vesicle transport; transport; protein transport; vesicle-mediated transport	inferred from electronic annotation; inferred from sequence or structural similarity
TC0500008384.hg.1	AP3S1	12.65	12.89	13.1	12.83	12.71	12.88	1176	adaptor-related protein complex 3, sigma 1 subunit	Multiple_Complex	NM_001284; ENST00000316788; ENST00000395548; ENST00000505423; ENST00000506430; ENST00000507436; ENST00000509055; ENST00000514118; ENST00000515066; BC000804; OTTHUMT00000250847; OTTHUMT00000370984; OTTHUMT00000370985; OTTHUMT00000370986; OTTHUMT00000370987; OTTHUMT00000370988; OTTHUMT00000370989; OTTHUMT00000370990	GO:0006886; GO:0008089; GO:0008286; GO:0048490; GO:0006810; GO:0015031; GO:0016192	intracellular protein transport; anterograde axon cargo transport; insulin receptor signaling pathway; anterograde synaptic vesicle transport; transport; protein transport; vesicle-mediated transport	inferred from electronic annotation; inferred from sequence or structural similarity; traceable author statement
TC1500010924.hg.1	AP3S2; MIR5009	11.54	11.67	11.95	11.5	11.62	11.74	10239; 100846993	adaptor-related protein complex 3, sigma 2 subunit; microRNA 5009	Multiple_Complex
TC0100015337.hg.1	AP4B1	9.28	9.63	9.56	9.56	9.34	9.26	10717	adaptor-related protein complex 4, beta 1 subunit	Multiple_Complex	NM_001253852; NM_001253853; NM_001308312; NM_006594; ENST00000256658; ENST00000369564; ENST00000369567; ENST00000369569; ENST00000369571; ENST00000432415; ENST00000460653; ENST00000462591; ENST00000472122; ENST00000479285; ENST00000479801; ENST00000484201; ENST00000489092; ENST00000489499; BC014146; OTTHUMT00000033029; OTTHUMT00000033030; OTTHUMT00000033031; OTTHUMT00000033032; OTTHUMT00000033033…	GO:0006886; GO:0006892; GO:0061024; GO:0006810; GO:0015031; GO:0016192	intracellular protein transport; post-Golgi vesicle-mediated transport; membrane organization; transport; protein transport; vesicle-mediated transport	inferred from electronic annotation; traceable author statement
TC1500007217.hg.1	AP4E1	9.92	9.89	10.03	9.71	10.15	9.67	23431	adaptor-related protein complex 4, epsilon 1 subunit	Multiple_Complex	NM_001252127; NM_007347; ENST00000261842; ENST00000558439; ENST00000560508; ENST00000561004; ENST00000561393; ENST00000561397; ENST00000561441; BC126308; BC130466; OTTHUMT00000418653; OTTHUMT00000418654; OTTHUMT00000418655; OTTHUMT00000418656; OTTHUMT00000418657; OTTHUMT00000418658; OTTHUMT00000418659	GO:0006886; GO:0006892; GO:0061024; GO:0006810; GO:0015031; GO:0016192	intracellular protein transport; post-Golgi vesicle-mediated transport; membrane organization; transport; protein transport; vesicle-mediated transport	inferred from electronic annotation; traceable author statement
TC0700008523.hg.1	AP4M1	6.84	7.01	6.94	7.43	6.66	7.09	9179	adaptor-related protein complex 4, mu 1 subunit	Multiple_Complex	NM_004722; ENST00000359593; ENST00000394061; ENST00000416938; ENST00000421755; ENST00000422582; ENST00000429084; ENST00000438383; ENST00000439416; ENST00000445208; ENST00000445295; ENST00000446007; ENST00000450807; ENST00000463195; ENST00000478501; ENST00000479916; ENST00000489387; ENST00000495154; BC018705; OTTHUMT00000336772; OTTHUMT00000336832; OTTHUMT00000336907; OTTHUMT00000336910; OTTHUMT00…	GO:0006886; GO:0006892; GO:0006895; GO:0016192; GO:0061024; GO:0006810; GO:0015031	intracellular protein transport; post-Golgi vesicle-mediated transport; Golgi to endosome transport; vesicle-mediated transport; membrane organization; transport; protein transport	inferred from mutant phenotype; traceable author statement; inferred from electronic annotation
TC1400006833.hg.1	AP4S1	6.07	6.66	7.17	6.5	6.82	6.21	11154	adaptor-related protein complex 4, sigma 1 subunit	Multiple_Complex	NM_001128126; NM_001254726; NM_001254727; NM_001254728; NM_001254729; NM_007077; ENST00000216366; ENST00000313566; ENST00000334725; ENST00000542754; ENST00000554345; ENST00000554609; ENST00000555417; ENST00000556232; ENST00000556480; ENST00000557346; ENST00000616371; ENST00000622409; BC001259; OTTHUMT00000276610; OTTHUMT00000409722; OTTHUMT00000409723; OTTHUMT00000409724; OTTHUMT00000409725; OTTH…	GO:0006892; GO:0015031; GO:0061024; GO:0006810	post-Golgi vesicle-mediated transport; protein transport; membrane organization; transport	traceable author statement; inferred from electronic annotation
TC1100011250.hg.1	AP5B1	5.44	5.35	5.43	5.29	5.18	5.42	91056	adaptor-related protein complex 5, beta 1 subunit	Coding	NM_138368; ENST00000532090; BC109109; BC109110; BC126905; BC128056; OTTHUMT00000390636	GO:0015031; GO:0016197; GO:0006810	protein transport; endosomal transport; transport	inferred from electronic annotation; inferred from mutant phenotype
TC1400007282.hg.1	AP5M1	12.02	11.83	11.83	11.83	11.74	11.72	55745	adaptor-related protein complex 5, mu 1 subunit	Multiple_Complex	NM_018229; NR_026895; ENST00000261558; ENST00000431972; ENST00000554213; ENST00000554863; ENST00000554931; ENST00000555448; ENST00000556377; ENST00000556723; ENST00000556995; BC013174; OTTHUMT00000276922; OTTHUMT00000412915; OTTHUMT00000412916; OTTHUMT00000412917; OTTHUMT00000412918; OTTHUMT00000412919; OTTHUMT00000412920; OTTHUMT00000412921; OTTHUMT00000412922	GO:0015031; GO:0016197; GO:0006810; GO:0016192; GO:0006886	protein transport; endosomal transport; transport; vesicle-mediated transport; intracellular protein transport	inferred from electronic annotation; inferred from mutant phenotype
TC2000009884.hg.1	AP5S1	8.36	8.4	8.24	8.31	8.05	8.1	55317	adaptor-related protein complex 5, sigma 1 subunit	Multiple_Complex	NM_001204446; NM_001204447; NM_018347; ENST00000246041; ENST00000379567; ENST00000379573; ENST00000455742; ENST00000615891; BC043344; OTTHUMT00000077768; OTTHUMT00000077769; OTTHUMT00000077770; OTTHUMT00000077771; uc021wab.1	GO:0000724; GO:0015031; GO:0016197; GO:0006281; GO:0006810; GO:0006974	double-strand break repair via homologous recombination; protein transport; endosomal transport; DNA repair; transport; cellular response to DNA damage stimulus	inferred from mutant phenotype; inferred from electronic annotation
TC0700006610.hg.1	AP5Z1	4.89	4.8	5.22	4.52	4.83	4.73	9907	adaptor-related protein complex 5, zeta 1 subunit	Multiple_Complex	NM_014855; ENST00000348624; ENST00000469614; ENST00000477454; ENST00000477680; ENST00000490487; ENST00000491375; ENST00000496303; BC037399; OTTHUMT00000323771; OTTHUMT00000323772; OTTHUMT00000323773; OTTHUMT00000323774; OTTHUMT00000323775; OTTHUMT00000323777; OTTHUMT00000323778	GO:0000724; GO:0015031; GO:0016197; GO:0006281; GO:0006810; GO:0006974	double-strand break repair via homologous recombination; protein transport; endosomal transport; DNA repair; transport; cellular response to DNA damage stimulus	inferred from mutant phenotype; inferred from electronic annotation
TC2000007117.hg.1	ASXL1	11.75	11.48	11.92	11.51	11.29	11.63	171023	additional sex combs like transcriptional regulator 1	Multiple_Complex
TC0200016645.hg.1	ASXL2	12.66	12.95	12.7	12.65	13.01	12.47	55252	additional sex combs like transcriptional regulator 2	Multiple_Complex	NM_018263; ENST00000336112; ENST00000404843; ENST00000497092; BC042999; OTTHUMT00000325594; OTTHUMT00000325595	GO:0000122; GO:0003007; GO:0006351; GO:0007512; GO:0035360; GO:0045600; GO:0045672; GO:0045944; GO:0048704; GO:1900159; GO:1902466; GO:0006355; GO:0007507	negative regulation of transcription from RNA polymerase II promoter; heart morphogenesis; transcription, DNA-templated; adult heart development; positive regulation of peroxisome proliferator activated receptor signaling pathway; positive regulation of fat cell differentiation; positive regulation of osteoclast differentiation; positive regulation of transcription from RNA polymerase II promoter…	inferred from electronic annotation; inferred from direct assay
TC1800007052.hg.1	ASXL3	4.02	3.43	3.76	3.53	4.01	3.84	80816	additional sex combs like transcriptional regulator 3	Multiple_Complex	NM_030632; ENST00000269197; ENST00000585426; ENST00000586327; ENST00000586596; ENST00000586948; ENST00000588038; ENST00000588741; ENST00000590189; ENST00000590225; ENST00000590973; ENST00000592288; ENST00000592349; ENST00000592541; ENST00000593195; ENST00000593235; OTTHUMT00000441863; OTTHUMT00000441864; OTTHUMT00000441865; OTTHUMT00000441866; OTTHUMT00000441867; OTTHUMT00000441868; OTTHUMT000004…	GO:0006351; GO:0006355	transcription, DNA-templated; regulation of transcription, DNA-templated	inferred from electronic annotation
TC0400006579.hg.1	ADD1	13.96	14.06	13.96	13.71	13.83	13.76	118	adducin 1 (alpha)	Multiple_Complex
TC0200013001.hg.1	ADD2	4.14	3.91	4.28	4.17	4.06	4.09	119	adducin 2 (beta)	Multiple_Complex	NM_001185054; NM_001185055; NM_001617; NM_017482; NM_017488; ENST00000264436; ENST00000355733; ENST00000403045; ENST00000407644; ENST00000413157; ENST00000415348; ENST00000425976; ENST00000430656; ENST00000447731; ENST00000456320; ENST00000473232; ENST00000481675; ENST00000496178; ENST00000522886; BC041666; BC065525; OTTHUMT00000251918; OTTHUMT00000251919; OTTHUMT00000330121; OTTHUMT00000330122; …	GO:0006461; GO:0006811; GO:0030036; GO:0032092; GO:0051016; GO:0051017; GO:0055085; GO:0030097	protein complex assembly; ion transport; actin cytoskeleton organization; positive regulation of protein binding; barbed-end actin filament capping; actin filament bundle assembly; transmembrane transport; hemopoiesis	inferred from direct assay; inferred from electronic annotation; inferred by curator; traceable author statement
TC1000008875.hg.1	ADD3	12.8	13.07	12.48	13.13	13	12.95	120	adducin 3 (gamma)	Multiple_Complex	NM_001121; NM_016824; NM_019903; ENST00000277900; ENST00000356080; ENST00000360162; ENST00000459738; ENST00000468251; ENST00000468345; ENST00000472568; ENST00000473669; ENST00000475954; ENST00000479805; ENST00000484622; ENST00000486014; ENST00000487085; ENST00000488104; ENST00000488799; ENST00000488837; ENST00000492162; ENST00000495661; ENST00000496517; ENST00000497125; ENST00000611329; BC062559;…	GO:0042493; GO:0055085	response to drug; transmembrane transport	inferred from electronic annotation; traceable author statement
TC1600011234.hg.1	APRT	6.62	6.63	6.68	6.82	6.49	6.61	353	adenine phosphoribosyltransferase	Multiple_Complex	NM_000485; NM_001030018; ENST00000378364; ENST00000426324; ENST00000562464; ENST00000563655; ENST00000564858; ENST00000567057; ENST00000567391; ENST00000567713; ENST00000568319; ENST00000568575; ENST00000569616; BC107151; OTTHUMT00000430000; OTTHUMT00000430001; OTTHUMT00000430002; OTTHUMT00000430003; OTTHUMT00000430004; OTTHUMT00000430005; OTTHUMT00000430006; OTTHUMT00000430319; OTTHUMT0000043032…	GO:0006144; GO:0006168; GO:0007595; GO:0007625; GO:0032869; GO:0043101; GO:0044209; GO:0044281; GO:0055086; GO:0006166; GO:0009116	purine nucleobase metabolic process; adenine salvage; lactation; grooming behavior; cellular response to insulin stimulus; purine-containing compound salvage; AMP salvage; small molecule metabolic process; nucleobase-containing small molecule metabolic process; purine ribonucleoside salvage; nucleoside metabolic process	traceable author statement; inferred from electronic annotation	NM_000485	HumanCyc	P1-PWY; SALVADEHYPOX-PWY
TC1900006534.hg.1	APC2	5.95	5.91	5.89	5.98	6	5.87	10297	adenomatosis polyposis coli 2	Multiple_Complex	NM_005883; ENST00000233607; ENST00000238483; ENST00000535453; ENST00000587149; ENST00000587869; ENST00000590469; ENST00000590877; ENST00000593146; OTTHUMT00000449533; OTTHUMT00000449536; OTTHUMT00000449537; OTTHUMT00000449538; OTTHUMT00000449539; OTTHUMT00000449540; OTTHUMT00000473521; uc002lsr.1; uc002lst.1	GO:0001708; GO:0007026; GO:0007389; GO:0008283; GO:0016055; GO:0016477; GO:0035414; GO:0045595; GO:0045732; GO:0090090; GO:0030178	cell fate specification; negative regulation of microtubule depolymerization; pattern specification process; cell proliferation; Wnt signaling pathway; cell migration; negative regulation of catenin import into nucleus; regulation of cell differentiation; positive regulation of protein catabolic process; negative regulation of canonical Wnt signaling pathway; negative regulation of Wnt signaling …	not recorded; inferred from electronic annotation; inferred from direct assay	NM_005883; ENST00000233607; ENST00000238483; ENST00000535453; ENST00000587149; ENST00000587869; ENST00000590469; ENST00000590877; ENST00000593146; OTTHUMT00000449533; OTTHUMT00000449536; OTTHUMT00000449537; OTTHUMT00000449538; OTTHUMT00000449539; OTTHUMT00000449540; OTTHUMT00000473521; uc002lsr.1; uc002lst.1	GenMAPP	Statin_Pathway_PharmGKB
TC1800006675.hg.1	APCDD1	3.7	3.77	3.58	3.7	3.7	4.14	147495	adenomatosis polyposis coli down-regulated 1	Multiple_Complex	NM_153000; ENST00000355285; ENST00000423585; ENST00000578882; ENST00000579685; ENST00000582723; ENST00000584596; BC053324; OTTHUMT00000254529; OTTHUMT00000444866; OTTHUMT00000444867; OTTHUMT00000444868; OTTHUMT00000444869; OTTHUMT00000444870	GO:0001942; GO:0016055; GO:0030178; GO:0043615	hair follicle development; Wnt signaling pathway; negative regulation of Wnt signaling pathway; astrocyte cell migration	inferred from mutant phenotype; inferred from electronic annotation; inferred from direct assay
TC2000009624.hg.1	APCDD1L	4.47	4.46	4.46	4.37	4.47	4.61	164284	adenomatosis polyposis coli down-regulated 1-like	Multiple_Complex
TC0500013211.hg.1	APC	10.44	10.83	10.68	10.17	10.45	10.32	324	adenomatous polyposis coli	Multiple_Complex					NM_000038; NM_001127510; NM_001127511; ENST00000257430; ENST00000502371; ENST00000504915; ENST00000505084; ENST00000505350; ENST00000507379; ENST00000508376; ENST00000508624; ENST00000509732; ENST00000512211; OTTHUMT00000250738; OTTHUMT00000370792; OTTHUMT00000370793; OTTHUMT00000370794; OTTHUMT00000370795; OTTHUMT00000370796; OTTHUMT00000370797; OTTHUMT00000370798; OTTHUMT00000370800; OTTHUMT000…	GenMAPP	Wnt_signaling
TC0100011245.hg.1	ADORA1	4.39	3.71	4.1	3.9	3.53	3.51	134	adenosine A1 receptor	Multiple_Complex					NM_000674; NM_001048230; ENST00000309502; ENST00000337894; ENST00000367235; ENST00000367236; ENST00000464019; ENST00000467253; ENST00000472535; ENST00000618295; BC026340; OTTHUMT00000100273; OTTHUMT00000100274; OTTHUMT00000101318; OTTHUMT00000101319; OTTHUMT00000101320; OTTHUMT00000101321; uc001gze.1	GenMAPP	GPCRDB_Class_A_Rhodopsin-like; Nucleotide_GPCRs
TC2200009233.hg.1	ADORA2A	9.81	10.47	9.45	9.97	10.37	9.8	135	adenosine A2a receptor	Multiple_Complex					NM_000675; NM_001278497; NM_001278498; NM_001278499; NM_001278500; NR_103543; NR_103544; ENST00000337539; ENST00000424232; ENST00000436735; ENST00000439591; ENST00000444262; ENST00000464977; ENST00000467385; ENST00000472248; ENST00000486108; ENST00000486351; ENST00000496258; ENST00000496497; ENST00000610595; ENST00000611543; ENST00000618076; BC013780; OTTHUMT00000319971; OTTHUMT00000319972; OTTHU…	GenMAPP	GPCRDB_Class_A_Rhodopsin-like; Nucleotide_GPCRs
TC1700006999.hg.1	ADORA2B	3.19	3.32	3.8	3.38	3.07	3.18	136	adenosine A2b receptor	Multiple_Complex	NM_000676; ENST00000304222; ENST00000582124; BC025722; OTTHUMT00000131032; OTTHUMT00000444699	GO:0000187; GO:0001973; GO:0002882; GO:0006968; GO:0007186; GO:0007189; GO:0007190; GO:0007254; GO:0007588; GO:0010575; GO:0031284; GO:0031668; GO:0032722; GO:0032755; GO:0043306; GO:0044267; GO:0060087; GO:0007165; GO:0030819; GO:0030828	activation of MAPK activity; adenosine receptor signaling pathway; positive regulation of chronic inflammatory response to non-antigenic stimulus; cellular defense response; G-protein coupled receptor signaling pathway; adenylate cyclase-activating G-protein coupled receptor signaling pathway; activation of adenylate cyclase activity; JNK cascade; excretion; positive regulation of vascular endoth…	traceable author statement; inferred from electronic annotation	NM_000676; ENST00000304222; ENST00000582124; BC025722; OTTHUMT00000131032; OTTHUMT00000444699	GenMAPP	GPCRDB_Class_A_Rhodopsin-like; Nucleotide_GPCRs
TC0100015275.hg.1	ADORA3; TMIGD3	3.3	3.15	3.42	3.5	3.1	2.84	140; 57413	adenosine A3 receptor; transmembrane and immunoglobulin domain containing 3	Multiple_Complex	NM_000677; NM_001081976; NM_001302678; NM_001302679; NM_020683; ENST00000241356; ENST00000369716; ENST00000486342; ENST00000495493; ENST00000632535; BC041707; BC064411; OTTHUMT00000033066; OTTHUMT00000033067; OTTHUMT00000486072; OTTHUMT00000486073; BC029831	GO:0001973; GO:0007165; GO:0007186	adenosine receptor signaling pathway; signal transduction; G-protein coupled receptor signaling pathway	inferred from electronic annotation	NM_000677; NM_001081976; NM_001302678; NM_001302679; NM_020683; ENST00000241356; ENST00000486342; ENST00000495493; ENST00000632535; BC041707; BC064411; OTTHUMT00000033066; OTTHUMT00000033067; OTTHUMT00000486072; OTTHUMT00000486073; BC029831	GenMAPP	GPCRDB_Class_A_Rhodopsin-like; GPCRDB_Other; Nucleotide_GPCRs
TC2000009198.hg.1	ADA	11.07	11.26	10.59	11.67	11.19	11.27	100	adenosine deaminase	Multiple_Complex					NM_000022; BC007678; BC040226	HumanCyc	PWY0-1296; PWY0-1297; SALVADEHYPOX-PWY
TC0400008613.hg.1	ADAD1	3.09	2.96	3.23	2.89	3.38	3.12	132612	adenosine deaminase domain containing 1	Multiple_Complex	NM_001159285; NM_001159295; NM_139243; ENST00000296513; ENST00000388724; ENST00000388725; ENST00000439307; ENST00000446706; ENST00000464160; ENST00000492454; BC040229; OTTHUMT00000316452; OTTHUMT00000316453; OTTHUMT00000316454; OTTHUMT00000316455; OTTHUMT00000316456; OTTHUMT00000316457; OTTHUMT00000316458	GO:0006396; GO:0007275; GO:0007286; GO:0007283; GO:0030154	RNA processing; multicellular organismal development; spermatid development; spermatogenesis; cell differentiation	inferred from electronic annotation
TC1600008640.hg.1	ADAD2	6.38	6.22	6.48	6.15	6.41	6.16	161931	adenosine deaminase domain containing 2	Multiple_Complex	NM_001145400; NM_139174; ENST00000268624; ENST00000315906; ENST00000563849; ENST00000564169; ENST00000564430; ENST00000566526; ENST00000567413; ENST00000567685; ENST00000569221; BC033491; OTTHUMT00000269078; OTTHUMT00000433385; OTTHUMT00000433386; OTTHUMT00000433387; OTTHUMT00000433388; OTTHUMT00000433389; OTTHUMT00000433390; OTTHUMT00000433391; OTTHUMT00000433392	GO:0006396	RNA processing	inferred from electronic annotation
TC0100015921.hg.1	ADAR	11.42	11.02	11.4	12.15	11.37	12.31	103	adenosine deaminase, RNA-specific	Multiple_Complex
TC2100007402.hg.1	ADARB1	9.78	9.96	9.82	10.5	10.88	10.38	104	adenosine deaminase, RNA-specific, B1	Multiple_Complex
TC1000009541.hg.1	ADARB2	4.1	3.84	3.95	3.75	3.95	3.85	105	adenosine deaminase, RNA-specific, B2 (inactive)	Multiple_Complex	NM_018702; ENST00000381305; ENST00000381310; ENST00000381312; ENST00000469464; ENST00000474762; ENST00000477140; ENST00000490172; BC137477; BC140852; OTTHUMT00000046426; OTTHUMT00000046427; OTTHUMT00000046428; OTTHUMT00000046429; OTTHUMT00000046430; OTTHUMT00000046431; OTTHUMT00000046432	GO:0006397; GO:0006396	mRNA processing; RNA processing	inferred from electronic annotation
TC1600011569.hg.1	ADAT1	10.11	10.1	9.98	10.36	10.31	10.05	23536	adenosine deaminase, tRNA-specific 1	Multiple_Complex	NM_012091; NR_036460; ENST00000307921; ENST00000562374; ENST00000564657; ENST00000565109; ENST00000566445; ENST00000566450; ENST00000567281; ENST00000568001; ENST00000568478; ENST00000568510; BC002758; OTTHUMT00000269027; OTTHUMT00000435498; OTTHUMT00000435499; OTTHUMT00000435500; OTTHUMT00000435501; OTTHUMT00000435503; OTTHUMT00000435504; OTTHUMT00000435505; OTTHUMT00000435506; OTTHUMT00000435507	GO:0006400; GO:0008033; GO:0010467; GO:0006396	tRNA modification; tRNA processing; gene expression; RNA processing	traceable author statement; inferred from mutant phenotype; inferred from electronic annotation
TC0600013425.hg.1	ADAT2	8.48	8.2	8.4	8.37	8.77	7.99	134637	adenosine deaminase, tRNA-specific 2	Multiple_Complex	NM_001286259; NM_182503; ENST00000237283; ENST00000367593; ENST00000606514; OTTHUMT00000042517; OTTHUMT00000042518; OTTHUMT00000471399	GO:0002100; GO:0006400; GO:0008033; GO:0010467	tRNA wobble adenosine to inosine editing; tRNA modification; tRNA processing; gene expression	inferred from electronic annotation; not recorded; traceable author statement
TC1500007056.hg.1	ADAL	8.8	8.53	9.15	8.87	8.75	8.86	161823	adenosine deaminase-like	Multiple_Complex	NM_001012969; NM_001159280; ENST00000389651; ENST00000422466; ENST00000428046; ENST00000562188; ENST00000563551; ENST00000565555; ENST00000566154; ENST00000610420; BC075857; OTTHUMT00000432956; OTTHUMT00000432957; OTTHUMT00000432958; OTTHUMT00000432959; OTTHUMT00000432960; OTTHUMT00000432961	GO:0006144; GO:0006154; GO:0009117; GO:0017144; GO:0043101; GO:0043103; GO:0044281; GO:0046103; GO:0055086; GO:0008152	purine nucleobase metabolic process; adenosine catabolic process; nucleotide metabolic process; drug metabolic process; purine-containing compound salvage; hypoxanthine salvage; small molecule metabolic process; inosine biosynthetic process; nucleobase-containing small molecule metabolic process; metabolic process	traceable author statement; not recorded; inferred from electronic annotation
TC1000008063.hg.1	ADK; MRPL35P3	9.04	9.31	9.63	9.56	9.79	9.46	132; 359744	adenosine kinase; mitochondrial ribosomal protein L35 pseudogene 3	Multiple_Complex	NM_001123; NM_001202449; NM_001202450; NM_006721; ENST00000286621; ENST00000372734; ENST00000467840; ENST00000478611; ENST00000539909; ENST00000541550; BC003568; OTTHUMT00000048763; OTTHUMT00000048764; OTTHUMT00000048765; OTTHUMT00000048766	GO:0006144; GO:0006175; GO:0009156; GO:0016310; GO:0043101; GO:0044209; GO:0044281; GO:0055086; GO:0006166; GO:0006167; GO:0010613; GO:0032922; GO:0042102; GO:0044342; GO:0046085	purine nucleobase metabolic process; dATP biosynthetic process; ribonucleoside monophosphate biosynthetic process; phosphorylation; purine-containing compound salvage; AMP salvage; small molecule metabolic process; nucleobase-containing small molecule metabolic process; purine ribonucleoside salvage; AMP biosynthetic process; positive regulation of cardiac muscle hypertrophy; circadian regulation…	traceable author statement; inferred from electronic annotation
TC0100015350.hg.1	AMPD1	3.5	3.1	3.2	3.19	3.17	3.32	270	adenosine monophosphate deaminase 1	Multiple_Complex	NM_000036; NM_001172626; ENST00000369538; ENST00000485564; ENST00000520113; OTTHUMT00000032860; OTTHUMT00000032861; OTTHUMT00000032862	GO:0006144; GO:0010033; GO:0032264; GO:0043101; GO:0044281; GO:0055086; GO:0009117; GO:0009168	purine nucleobase metabolic process; response to organic substance; IMP salvage; purine-containing compound salvage; small molecule metabolic process; nucleobase-containing small molecule metabolic process; nucleotide metabolic process; purine ribonucleoside monophosphate biosynthetic process	traceable author statement; inferred from electronic annotation
TC0100018260.hg.1	AMPD2	10.5	10.13	10.56	10.72	10.66	10.87	271	adenosine monophosphate deaminase 2	Multiple_Complex
TC1100012961.hg.1	AMPD3	4.78	4.9	4.41	4.29	4.51	4.19	272	adenosine monophosphate deaminase 3	Multiple_Complex	ENST00000295663; ENST00000527261; ENST00000527369; ENST00000532966; OTTHUMT00000387427; OTTHUMT00000387429; OTTHUMT00000387430; OTTHUMT00000387431	GO:0006144; GO:0006196; GO:0032264; GO:0034101; GO:0043101; GO:0044281; GO:0046031; GO:0046034; GO:0046039; GO:0055086; GO:0097009; GO:0006188; GO:0009117; GO:0009168; GO:0046033	purine nucleobase metabolic process; AMP catabolic process; IMP salvage; erythrocyte homeostasis; purine-containing compound salvage; small molecule metabolic process; ADP metabolic process; ATP metabolic process; GTP metabolic process; nucleobase-containing small molecule metabolic process; energy homeostasis; IMP biosynthetic process; nucleotide metabolic process; purine ribonucleoside monophos…	traceable author statement; inferred from electronic annotation
TC1100012962.hg.1	AMPD3	6.67	6.76	6.29	6.38	6.54	5.78	272	adenosine monophosphate deaminase 3	Multiple_Complex
TC2000008915.hg.1	AHCY	8.88	8.56	8.77	8.93	8.21	8.58	191	adenosylhomocysteinase	Multiple_Complex	NM_000687; NM_001161766; ENST00000217426; ENST00000468908; ENST00000473516; ENST00000480653; ENST00000538132; ENST00000606061; BC010018; BC011606; BC114924; OTTHUMT00000078772; OTTHUMT00000078773; OTTHUMT00000078775; OTTHUMT00000078776; OTTHUMT00000470304; OTTHUMT00000470305	GO:0000096; GO:0001666; GO:0002439; GO:0006730; GO:0006805; GO:0007584; GO:0019510; GO:0032259; GO:0033353; GO:0034641; GO:0042745; GO:0044281; GO:0071268	sulfur amino acid metabolic process; response to hypoxia; chronic inflammatory response to antigenic stimulus; one-carbon metabolic process; xenobiotic metabolic process; response to nutrient; S-adenosylhomocysteine catabolic process; methylation; S-adenosylmethionine cycle; cellular nitrogen compound metabolic process; circadian sleep/wake cycle; small molecule metabolic process; homocysteine bi…	traceable author statement; inferred from electronic annotation; not recorded	NM_000687; BC010018; BC011606	HumanCyc	PWY-5041; METHIONINE-DEG1-PWY
TC0100009365.hg.1	AHCYL1	12.52	12.7	12.47	12.9	13.03	12.87	10768	adenosylhomocysteinase like 1	Multiple_Complex	NM_001242673; NM_001242674; NM_001242675; NM_001242676; NM_006621; ENST00000359172; ENST00000369799; ENST00000393614; ENST00000469401; ENST00000475081; ENST00000481423; BC007576; BC010681; BC016942; BC065254; BC095476; BC110896; OTTHUMT00000032243; OTTHUMT00000032244; OTTHUMT00000032245; OTTHUMT00000032246; OTTHUMT00000092920	GO:0006378; GO:0006611; GO:0006730; GO:0010765; GO:0031440; GO:0032412; GO:0033353; GO:0038166; GO:0042045; GO:0044070; GO:0051592; GO:0008150; GO:0008152	mRNA polyadenylation; protein export from nucleus; one-carbon metabolic process; positive regulation of sodium ion transport; regulation of mRNA 3'-end processing; regulation of ion transmembrane transporter activity; S-adenosylmethionine cycle; angiotensin-activated signaling pathway; epithelial fluid transport; regulation of anion transport; response to calcium ion; biological_process; metaboli…	inferred from direct assay; inferred from electronic annotation; inferred from mutant phenotype; not recorded; no biological data available	NM_006621; BC007576; BC010681; BC016942	HumanCyc	PWY-5041; METHIONINE-DEG1-PWY
TC0700009083.hg.1	AHCYL2	7.86	7.79	8.18	7.45	7.9	7.89	23382	adenosylhomocysteinase-like 2	Multiple_Complex	NM_001130720; NM_001130722; NM_001130723; NM_015328; ENST00000325006; ENST00000446544; ENST00000460109; ENST00000461161; ENST00000466924; ENST00000466993; ENST00000472554; ENST00000474594; ENST00000477028; ENST00000490911; ENST00000491079; ENST00000492628; BC008349; BC024325; OTTHUMT00000349380; OTTHUMT00000349381; OTTHUMT00000349382; OTTHUMT00000349383; OTTHUMT00000349384; OTTHUMT00000349411; OT…	GO:0006730; GO:0033353	one-carbon metabolic process; S-adenosylmethionine cycle	inferred from electronic annotation; not recorded	NM_015328; BC024325	HumanCyc	PWY-5041; METHIONINE-DEG1-PWY
TC0600009127.hg.1	AMD1	12.24	12.53	12.19	12.64	12.64	12.7	262	adenosylmethionine decarboxylase 1	Multiple_Complex	NM_001287214; NM_001287215; NM_001287216; NM_001634; NR_109768; ENST00000368876; ENST00000368877; ENST00000368882; ENST00000368885; ENST00000451850; ENST00000465404; ENST00000610605; ENST00000612642; ENST00000619590; BC000171; OTTHUMT00000041816; OTTHUMT00000041817; OTTHUMT00000041818; OTTHUMT00000041819; OTTHUMT00000476405; OTTHUMT00000476406; OTTHUMT00000476407	GO:0006557; GO:0006595; GO:0006597; GO:0008295; GO:0034641; GO:0044281; GO:0046500; GO:0006596	S-adenosylmethioninamine biosynthetic process; polyamine metabolic process; spermine biosynthetic process; spermidine biosynthetic process; cellular nitrogen compound metabolic process; small molecule metabolic process; S-adenosylmethionine metabolic process; polyamine biosynthetic process	inferred from electronic annotation; traceable author statement; not recorded	NM_001634; BC000171	HumanCyc	ARGSPECAT-PWY; BSUBPOLYAMSYN-PWY
TC0700007426.hg.1	ADCY1	3.09	3.8	3.56	3.03	3.2	3.1	107	adenylate cyclase 1 (brain)	Multiple_Complex					NM_001281768; NM_021116; ENST00000297323; ENST00000432715; ENST00000468353; ENST00000621543; OTTHUMT00000340055; OTTHUMT00000340056; OTTHUMT00000340057; uc003tnd.3	GenMAPP	G_Protein_Signaling; Calcium_regulation_in_cardiac_cells; Smooth_muscle_contraction
TC0100016316.hg.1	ADCY10	4.01	3.93	3.59	4.07	3.97	3.63	55811	adenylate cyclase 10 (soluble)	Multiple_Complex	NM_001167749; NM_001297772; NM_018417; ENST00000367848; ENST00000367851; ENST00000476818; ENST00000485964; ENST00000545172; BC117366; BC117372; OTTHUMT00000083663; OTTHUMT00000083664; OTTHUMT00000097970; OTTHUMT00000097971; OTTHUMT00000471943; uc010plj.2	GO:0003351; GO:0006171; GO:0007283; GO:0035556; GO:0043065; GO:0071241; GO:0009190	epithelial cilium movement; cAMP biosynthetic process; spermatogenesis; intracellular signal transduction; positive regulation of apoptotic process; cellular response to inorganic substance; cyclic nucleotide biosynthetic process	inferred from mutant phenotype; inferred from direct assay; non-traceable author statement; inferred from electronic annotation
TC0500006665.hg.1	ADCY2	4.5	4.32	4.19	4.51	3.6	4.29	108	adenylate cyclase 2 (brain)	Multiple_Complex					NM_020546; ENST00000338316; ENST00000382531; ENST00000484965; ENST00000489501; ENST00000493243; ENST00000498598; ENST00000513693; ENST00000515681; ENST00000537121; BC111743; OTTHUMT00000206930; OTTHUMT00000313780; OTTHUMT00000313781; OTTHUMT00000313782; OTTHUMT00000313783; OTTHUMT00000313784; OTTHUMT00000366311; OTTHUMT00000366312	GenMAPP	G_Protein_Signaling; Calcium_regulation_in_cardiac_cells; Smooth_muscle_contraction
TC0200011991.hg.1	ADCY3	5.58	5.82	6.16	6	6.24	6.21	109	adenylate cyclase 3	Multiple_Complex					NM_004036; ENST00000260600; ENST00000405392; ENST00000427849; ENST00000433852; ENST00000435135; ENST00000438445; ENST00000450524; ENST00000454027; ENST00000455323; ENST00000479517; ENST00000485887; ENST00000498288; ENST00000606682; BC126235; BC144119; OTTHUMT00000211574; OTTHUMT00000324645; OTTHUMT00000324646; OTTHUMT00000324647; OTTHUMT00000324648; OTTHUMT00000324649; OTTHUMT00000324650; OTTHUMT…	GenMAPP	G_Protein_Signaling; Calcium_regulation_in_cardiac_cells; Smooth_muscle_contraction
TC1400010726.hg.1	ADCY4	4.99	5	4.84	5.12	4.62	4.94	196883	adenylate cyclase 4	Multiple_Complex					NM_001198568; NM_001198592; NM_139247; ENST00000310677; ENST00000418030; ENST00000545213; ENST00000554068; ENST00000554577; ENST00000554674; ENST00000554781; ENST00000554936; ENST00000554959; ENST00000555684; ENST00000556932; ENST00000557056; ENST00000557099; ENST00000558125; ENST00000558563; ENST00000559167; ENST00000560635; ENST00000561138; ENST00000561200; BC117473; BC117475; OTTHUMT0000007320…	GenMAPP	G_Protein_Signaling; Calcium_regulation_in_cardiac_cells; Smooth_muscle_contraction
TC0300012206.hg.1	ADCY5	4.35	4.82	4.61	4.37	4.32	4.27	111	adenylate cyclase 5	Multiple_Complex					NM_001199642; NM_183357; ENST00000309879; ENST00000462833; ENST00000466617; ENST00000468683; ENST00000470367; ENST00000474577; ENST00000476455; ENST00000478092; ENST00000483566; ENST00000491190; OTTHUMT00000355889; OTTHUMT00000355890; OTTHUMT00000355891; OTTHUMT00000355892; OTTHUMT00000356003; OTTHUMT00000356004; OTTHUMT00000356005; OTTHUMT00000356006; OTTHUMT00000356356; OTTHUMT00000356357	GenMAPP	G_Protein_Signaling; Calcium_regulation_in_cardiac_cells; Smooth_muscle_contraction
TC1200010592.hg.1	ADCY6; MIR4701	6.69	6.74	6.85	6.56	7.31	6.34	112; 100616262	adenylate cyclase 6; microRNA 4701	Multiple_Complex					NM_015270; ENST00000307885; ENST00000357869; ENST00000547260; ENST00000548351; ENST00000548820; ENST00000550422; ENST00000551435; ENST00000552090; ENST00000552099; OTTHUMT00000408860; OTTHUMT00000408862; OTTHUMT00000408863; OTTHUMT00000408864; OTTHUMT00000408865; OTTHUMT00000408866; OTTHUMT00000408867; OTTHUMT00000408868	GenMAPP	G_Protein_Signaling; Calcium_regulation_in_cardiac_cells; Smooth_muscle_contraction
TC1600007814.hg.1	ADCY7	12.15	12.13	11.86	11.91	11.68	11.8	113	adenylate cyclase 7	Multiple_Complex					NM_001114; NM_001286057; ENST00000254235; ENST00000394697; ENST00000537579; ENST00000562623; ENST00000563677; ENST00000564044; ENST00000564965; ENST00000566433; ENST00000566761; ENST00000567277; ENST00000568731; ENST00000568930; ENST00000568933; ENST00000569265; ENST00000570187; BC126271; OTTHUMT00000256877; OTTHUMT00000423153; OTTHUMT00000423154; OTTHUMT00000423155; OTTHUMT00000423156; OTTHUMT00…	GenMAPP	G_Protein_Signaling; Calcium_regulation_in_cardiac_cells; Smooth_muscle_contraction
TC0800011844.hg.1	ADCY8	3.59	3.66	3.68	3.35	3.91	3.81	114	adenylate cyclase 8 (brain)	Multiple_Complex	NM_001115; ENST00000286355; ENST00000377928; ENST00000522949; OTTHUMT00000380080; OTTHUMT00000380081; OTTHUMT00000380082	GO:0003091; GO:0006112; GO:0006171; GO:0006833; GO:0007165; GO:0007173; GO:0007189; GO:0007193; GO:0007202; GO:0007268; GO:0007611; GO:0007616; GO:0008543; GO:0019933; GO:0034199; GO:0044281; GO:0045087; GO:0048011; GO:0055085; GO:0071377; GO:0009190; GO:0035556	renal water homeostasis; energy reserve metabolic process; cAMP biosynthetic process; water transport; signal transduction; epidermal growth factor receptor signaling pathway; adenylate cyclase-activating G-protein coupled receptor signaling pathway; adenylate cyclase-inhibiting G-protein coupled receptor signaling pathway; activation of phospholipase C activity; synaptic transmission; learning o…	traceable author statement; not recorded; inferred from electronic annotation	NM_001115; ENST00000286355; ENST00000377928; ENST00000522949; OTTHUMT00000380080; OTTHUMT00000380081; OTTHUMT00000380082	GenMAPP	G_Protein_Signaling; Calcium_regulation_in_cardiac_cells; Smooth_muscle_contraction
TC1600009210.hg.1	ADCY9	7.29	7.12	7.13	6.78	7.27	7.31	115	adenylate cyclase 9	Multiple_Complex					NM_001116; ENST00000294016; ENST00000571467; ENST00000571889; ENST00000572288; ENST00000574721; ENST00000575550; ENST00000576936; BC136657; BC136658; BC151207; BC151229; OTTHUMT00000438075; OTTHUMT00000438076; OTTHUMT00000438077; OTTHUMT00000438078; OTTHUMT00000438079; OTTHUMT00000438080; OTTHUMT00000438081	GenMAPP	G_Protein_Signaling; Calcium_regulation_in_cardiac_cells; Smooth_muscle_contraction
TC1800006461.hg.1	ADCYAP1	3.3	3.93	3.71	3.82	4.1	3.9	116	adenylate cyclase activating polypeptide 1 (pituitary)	Multiple_Complex	NM_001099733; NM_001117; ENST00000269200; ENST00000450565; ENST00000579794; ENST00000581602; BC093837; BC101803; OTTHUMT00000440764; OTTHUMT00000440765; OTTHUMT00000440766; OTTHUMT00000440767	GO:0007169; GO:0007190; GO:0007218; GO:0007267; GO:0007565; GO:0008277; GO:0010579; GO:0019933; GO:0031175; GO:0032880; GO:0043547; GO:0045786; GO:0045860; GO:0045944; GO:0048011; GO:0070374; GO:0071651; GO:0007399; GO:0010628; GO:0001541; GO:0001662; GO:0001821; GO:0002865; GO:0002878; GO:0043267; GO:0007204; GO:0008284; GO:0045909; GO:0010656; GO:0010976; GO:0019233; GO:0021983; GO:0030819; GO:…	transmembrane receptor protein tyrosine kinase signaling pathway; activation of adenylate cyclase activity; neuropeptide signaling pathway; cell-cell signaling; female pregnancy; regulation of G-protein coupled receptor protein signaling pathway; positive regulation of adenylate cyclase activity involved in G-protein coupled receptor signaling pathway; cAMP-mediated signaling; neuron projection d…	traceable author statement; inferred from direct assay; inferred from mutant phenotype; inferred from electronic annotation
TC0700007105.hg.1	ADCYAP1R1	3.34	3.61	3.52	3.83	3.07	3.33	117	adenylate cyclase activating polypeptide 1 (pituitary) receptor type I	Multiple_Complex					NM_001118; NM_001199635; NM_001199636; NM_001199637; ENST00000304166; ENST00000396211; ENST00000409363; ENST00000409489; ENST00000431811; ENST00000436116; ENST00000614107; BC117116; BC136267; BC143679; OTTHUMT00000215041; OTTHUMT00000328078; OTTHUMT00000328079; OTTHUMT00000328080; OTTHUMT00000328081; OTTHUMT00000328082; uc003tcg.3	GenMAPP	GPCRDB_Class_B_Secretin-like
TC0900012277.hg.1	AK1	7.34	6.58	6.46	7.22	6.94	6.27	203	adenylate kinase 1	Coding	NM_000476; ENST00000223836; ENST00000373156; ENST00000373176; ENST00000413016; ENST00000550143; ENST00000550992; BC001116; BC100022; OTTHUMT00000054307; OTTHUMT00000054309; OTTHUMT00000054310; OTTHUMT00000054311; OTTHUMT00000404003; OTTHUMT00000404004; uc004bsm.4	GO:0006165; GO:0006172; GO:0007050; GO:0009142; GO:0015949; GO:0044281; GO:0046033; GO:0046034; GO:0055086; GO:0006139; GO:0016310; GO:0046939	nucleoside diphosphate phosphorylation; ADP biosynthetic process; cell cycle arrest; nucleoside triphosphate biosynthetic process; nucleobase-containing small molecule interconversion; small molecule metabolic process; AMP metabolic process; ATP metabolic process; nucleobase-containing small molecule metabolic process; nucleobase-containing compound metabolic process; phosphorylation; nucleotide …	inferred from direct assay; inferred from electronic annotation; traceable author statement	NM_000476; BC001116	HumanCyc	P1-PWY; PWY-6126
TC0100013641.hg.1	AK2	11.37	11.33	11.49	11.46	11.3	11.61	204	adenylate kinase 2	Multiple_Complex					NM_001625; NM_013411; BC009405	HumanCyc	P1-PWY; PWY-6126
TC0900009437.hg.1	AK3	11.74	11.75	11.72	11.93	11.82	11.38	50808	adenylate kinase 3	Multiple_Complex	NM_001199852; NM_001199853; NM_001199855; NM_001199856; NM_016282; ENST00000359883; ENST00000381809; ENST00000447596; ENST00000611749; BC013771; OTTHUMT00000051584; OTTHUMT00000051585; OTTHUMT00000470758	GO:0006172; GO:0007596; GO:0016310; GO:0046033; GO:0046039; GO:0046041; GO:0046051; GO:0006139; GO:0046939	ADP biosynthetic process; blood coagulation; phosphorylation; AMP metabolic process; GTP metabolic process; ITP metabolic process; UTP metabolic process; nucleobase-containing compound metabolic process; nucleotide phosphorylation	inferred from electronic annotation; traceable author statement; inferred from direct assay	NM_016282	HumanCyc	P1-PWY; PWY-6126
TC0100008618.hg.1	AK4	5.48	5.52	4.58	5.56	5.1	6.55	205	adenylate kinase 4	Multiple_Complex					NM_013410; BC016180	HumanCyc	P1-PWY; PWY-6126
TC0100008797.hg.1	AK5	3.54	3.85	3.5	3.26	3.95	3.25	26289	adenylate kinase 5	Multiple_Complex					NM_012093; NM_174858; BC033896; BC036666	HumanCyc; MetaCyc	P1-PWY; PWY-6126; PWY-7219; PWY-7224
TC1400008118.hg.1	AK7	5.8	5.68	5.72	6	6.25	5.63	122481	adenylate kinase 7	Multiple_Complex	NM_152327; ENST00000267584; ENST00000554313; ENST00000554706; ENST00000555570; ENST00000556643; OTTHUMT00000413340; OTTHUMT00000413341; OTTHUMT00000413342; OTTHUMT00000413343; OTTHUMT00000413344	GO:0002437; GO:0003351; GO:0006165; GO:0007283; GO:0007420; GO:0009142; GO:0015949; GO:0035082; GO:0044281; GO:0055086; GO:0006139; GO:0016310; GO:0030030	inflammatory response to antigenic stimulus; epithelial cilium movement; nucleoside diphosphate phosphorylation; spermatogenesis; brain development; nucleoside triphosphate biosynthetic process; nucleobase-containing small molecule interconversion; axoneme assembly; small molecule metabolic process; nucleobase-containing small molecule metabolic process; nucleobase-containing compound metabolic p…	inferred from electronic annotation; inferred from direct assay; traceable author statement	NM_152327	HumanCyc	P1-PWY; PWY-6126
TC0900011815.hg.1	AK8	6.74	7.05	7.37	6.69	6.85	6.67	158067	adenylate kinase 8	Multiple_Complex	NM_152572; ENST00000298545; ENST00000467161; ENST00000476719; ENST00000477396; ENST00000482422; BC034776; BC050576; OTTHUMT00000055413; OTTHUMT00000055414; OTTHUMT00000055415; OTTHUMT00000055416; OTTHUMT00000055417	GO:0006165; GO:0009142; GO:0015949; GO:0021591; GO:0044281; GO:0055086; GO:0006139; GO:0016310	nucleoside diphosphate phosphorylation; nucleoside triphosphate biosynthetic process; nucleobase-containing small molecule interconversion; ventricular system development; small molecule metabolic process; nucleobase-containing small molecule metabolic process; nucleobase-containing compound metabolic process; phosphorylation	inferred from direct assay; traceable author statement; inferred from electronic annotation
TC0600012817.hg.1	AK9	6.31	6.36	6.53	6.25	5.76	6.47	221264	adenylate kinase 9	Multiple_Complex
TC2200009275.hg.1	ADSL	10.89	10.7	11.34	10.96	10.92	11.16	158	adenylosuccinate lyase	Multiple_Complex					NM_000026; NM_001123378; ENST00000216194; ENST00000342312; ENST00000423176; ENST00000466863; ENST00000477111; ENST00000480775; ENST00000623063; ENST00000623287; ENST00000623387; ENST00000623632; ENST00000623978; ENST00000624027; ENST00000624474; ENST00000624503; ENST00000625194; BC000253; OTTHUMT00000321386; OTTHUMT00000321387; OTTHUMT00000321388; OTTHUMT00000321390; OTTHUMT00000321391; OTTHUMT00…	GenMAPP; HumanCyc	Nucleotide_Metabolism; PWY-6123; PWY-6124; PWY-6126; PWY-841
TC0100018006.hg.1	ADSS	11.58	11.64	11.62	11.71	11.71	11.62	159	adenylosuccinate synthase	Multiple_Complex	NM_001126; ENST00000366535; ENST00000462358; ENST00000468215; BC012356; OTTHUMT00000096697; OTTHUMT00000096699; OTTHUMT00000096700	GO:0002376; GO:0006144; GO:0006167; GO:0006531; GO:0009168; GO:0014074; GO:0044208; GO:0044281; GO:0046040; GO:0055086; GO:0060359; GO:0071257; GO:0006164	immune system process; purine nucleobase metabolic process; AMP biosynthetic process; aspartate metabolic process; purine ribonucleoside monophosphate biosynthetic process; response to purine-containing compound; 'de novo' AMP biosynthetic process; small molecule metabolic process; IMP metabolic process; nucleobase-containing small molecule metabolic process; response to ammonium ion; cellular re…	non-traceable author statement; traceable author statement; inferred from direct assay; inferred from electronic annotation; not recorded	NM_001126; ENST00000366535; ENST00000462358; ENST00000468215; BC012356; OTTHUMT00000096697; OTTHUMT00000096699; OTTHUMT00000096700	GenMAPP; HumanCyc	Nucleotide_Metabolism; PWY-6126; PWY-841
TC1400008452.hg.1	ADSSL1	4.21	4.63	3.7	4.3	4.24	4.06	122622	adenylosuccinate synthase like 1	Multiple_Complex					NM_152328	HumanCyc	PWY-6126; PWY-841
TC0100006650.hg.1	AJAP1	2.99	3.63	3.51	3.12	3.52	3.49	55966	adherens junctions associated protein 1	Multiple_Complex	NM_001042478; NM_018836; ENST00000378190; ENST00000378191; ENST00000466761; OTTHUMT00000001542; OTTHUMT00000001543; OTTHUMT00000001645	GO:0007155	cell adhesion	inferred from electronic annotation
TC1000009444.hg.1	ADGRA1	5.41	5.5	5.53	5.04	5.43	5.19	84435	adhesion G protein-coupled receptor A1	Multiple_Complex	NM_001083909; NM_001291085; ENST00000392606; ENST00000392607; ENST00000607359; OTTHUMT00000051113; OTTHUMT00000316904	GO:0007165; GO:0007166; GO:0007186	signal transduction; cell surface receptor signaling pathway; G-protein coupled receptor signaling pathway	non-traceable author statement; inferred from electronic annotation; traceable author statement
TC0800007311.hg.1	ADGRA2	3.61	3.77	4.03	3.77	4.12	3.82	25960	adhesion G protein-coupled receptor A2	Multiple_Complex	NM_032777; ENST00000315215; ENST00000412232; ENST00000428068; BC146774; OTTHUMT00000343331	GO:0002040; GO:0007166; GO:0007186; GO:0007417; GO:0010595; GO:0043542; GO:0045765; GO:0050920; GO:0090210; GO:1900747; GO:0001525; GO:0007165	sprouting angiogenesis; cell surface receptor signaling pathway; G-protein coupled receptor signaling pathway; central nervous system development; positive regulation of endothelial cell migration; endothelial cell migration; regulation of angiogenesis; regulation of chemotaxis; regulation of establishment of blood-brain barrier; negative regulation of vascular endothelial growth factor signaling…	inferred from sequence or structural similarity; inferred from electronic annotation; traceable author statement
TC0400012907.hg.1	ADGRA3	4.36	4.43	3.27	4.12	4.17	3.18	166647	adhesion G protein-coupled receptor A3	Multiple_Complex	NM_145290; ENST00000282943; ENST00000334304; ENST00000499527; ENST00000502482; ENST00000504617; ENST00000506133; ENST00000506155; ENST00000506346; ENST00000508133; ENST00000513385; ENST00000514129; ENST00000514749; OTTHUMT00000362960	GO:0007166; GO:0007186; GO:0007165	cell surface receptor signaling pathway; G-protein coupled receptor signaling pathway; signal transduction	inferred from electronic annotation; traceable author statement
TC0800009143.hg.1	ADGRB1	6.51	6.26	6.55	6.42	6.32	6.7	575	adhesion G protein-coupled receptor B1	Multiple_Complex	NM_001702; ENST00000323289; ENST00000517894; ENST00000518812; ENST00000518820; ENST00000521208; OTTHUMT00000379963; OTTHUMT00000380655	GO:0007155; GO:0007165; GO:0007166; GO:0007186; GO:0007409; GO:0007422; GO:0008285; GO:0016525; GO:0051965	cell adhesion; signal transduction; cell surface receptor signaling pathway; G-protein coupled receptor signaling pathway; axonogenesis; peripheral nervous system development; negative regulation of cell proliferation; negative regulation of angiogenesis; positive regulation of synapse assembly	inferred from electronic annotation; traceable author statement
TC0100013578.hg.1	ADGRB2	2.91	2.95	2.74	3.29	2.66	2.91	576	adhesion G protein-coupled receptor B2	Multiple_Complex	NM_001294335; NM_001294336; ENST00000373655; ENST00000373658; ENST00000398538; ENST00000398542; ENST00000398547; ENST00000398556; ENST00000420125; ENST00000436464; ENST00000465256; ENST00000466109; ENST00000468430; ENST00000527361; ENST00000530134; ENST00000530999; ENST00000533175; BC136533; OTTHUMT00000313753; OTTHUMT00000313754; OTTHUMT00000313755; OTTHUMT00000313756; OTTHUMT00000313757	GO:0007166; GO:0007186; GO:0007422; GO:0016525; GO:0051965; GO:0007165	cell surface receptor signaling pathway; G-protein coupled receptor signaling pathway; peripheral nervous system development; negative regulation of angiogenesis; positive regulation of synapse assembly; signal transduction	inferred from electronic annotation; traceable author statement
TC0600008447.hg.1	ADGRB3	3.69	3.3	3.38	3.11	3.45	3.25	577	adhesion G protein-coupled receptor B3	Multiple_Complex	NM_001704; ENST00000238918; ENST00000370598; ENST00000546190; ENST00000603207; ENST00000604969; BC111720; OTTHUMT00000041120; OTTHUMT00000468343; OTTHUMT00000468344; OTTHUMT00000468345	GO:0007166; GO:0007186; GO:0007520; GO:0016525; GO:0043547; GO:0048814; GO:0051965; GO:0007165	cell surface receptor signaling pathway; G-protein coupled receptor signaling pathway; myoblast fusion; negative regulation of angiogenesis; positive regulation of GTPase activity; regulation of dendrite morphogenesis; positive regulation of synapse assembly; signal transduction	inferred from electronic annotation; inferred from direct assay; inferred from sequence or structural similarity; traceable author statement
TC1200009420.hg.1	ADGRD1	3.5	3.7	3.84	3.27	3.64	3.7	283383	adhesion G protein-coupled receptor D1	Multiple_Complex	NM_198827; ENST00000261654; ENST00000335486; ENST00000376682; ENST00000446583; ENST00000535015; ENST00000536988; ENST00000537489; ENST00000537600; ENST00000540207; ENST00000541143; ENST00000541937; ENST00000542091; ENST00000543617; ENST00000543826; ENST00000544673; ENST00000545900; BC112307; BC112309; BC143775; OTTHUMT00000399356; OTTHUMT00000399365; OTTHUMT00000399366	GO:0007166; GO:0007186; GO:0010579; GO:0007165	cell surface receptor signaling pathway; G-protein coupled receptor signaling pathway; positive regulation of adenylate cyclase activity involved in G-protein coupled receptor signaling pathway; signal transduction	inferred from electronic annotation; inferred from direct assay; traceable author statement	NM_198827; ENST00000261654; ENST00000335486; ENST00000376682; ENST00000446583; ENST00000535015; ENST00000536988; ENST00000537489; ENST00000537600; ENST00000540207; ENST00000541143; ENST00000541937; ENST00000542091; ENST00000543617; ENST00000543826; ENST00000544673; ENST00000545900; BC112307; BC112309; BC143775	GenMAPP	GPCRDB_Other
TC1900006827.hg.1	ADGRE1	3.63	3.63	3.8	4.17	3.61	4.08	2015	adhesion G protein-coupled receptor E1	Multiple_Complex	NM_001256252; NM_001256253; NM_001256254; NM_001256255; NM_001974; ENST00000250572; ENST00000312053; ENST00000381404; ENST00000381407; ENST00000450315; ENST00000595026; ENST00000596944; ENST00000601198; BC059395; OTTHUMT00000458485	GO:0002250; GO:0007155; GO:0007166; GO:0007186; GO:0002376; GO:0007165	adaptive immune response; cell adhesion; cell surface receptor signaling pathway; G-protein coupled receptor signaling pathway; immune system process; signal transduction	inferred from electronic annotation; traceable author statement	NM_001256252; NM_001256253; NM_001256254; NM_001256255; NM_001974; ENST00000250572; ENST00000312053; ENST00000381404; ENST00000381407; ENST00000450315; ENST00000595026; ENST00000596944; ENST00000601198; BC059395	GenMAPP	GPCRDB_Class_B_Secretin-like
TC1900009838.hg.1	ADGRE2	3.95	4.13	3.73	3.59	3.83	4.17	30817	adhesion G protein-coupled receptor E2	Multiple_Complex	NM_001271052; NM_013447; ENST00000315576; ENST00000360222; ENST00000392962; ENST00000392965; ENST00000594076; ENST00000594294; ENST00000595208; ENST00000595839; ENST00000596991; ENST00000598500; ENST00000599423; ENST00000601345; ENST00000601619; BC127004; BC127005; OTTHUMT00000466502; OTTHUMT00000466507; OTTHUMT00000466508; OTTHUMT00000466509	GO:0006954; GO:0007155; GO:0007166; GO:0007186; GO:0016477; GO:0071621; GO:0007165	inflammatory response; cell adhesion; cell surface receptor signaling pathway; G-protein coupled receptor signaling pathway; cell migration; granulocyte chemotaxis; signal transduction	inferred from electronic annotation; inferred from mutant phenotype; traceable author statement	NM_001271052; NM_013447; ENST00000315576; ENST00000360222; ENST00000392962; ENST00000392965; ENST00000594076; ENST00000594294; ENST00000595208; ENST00000595839; ENST00000596991; ENST00000598500; ENST00000599423; ENST00000601345; ENST00000601619; BC127004; BC127005	GenMAPP	GPCRDB_Class_B_Secretin-like; GPCRDB_Other
TC1900009832.hg.1	ADGRE3	3.41	3.11	3.96	3.51	3.42	3.23	84658	adhesion G protein-coupled receptor E3	Coding	NM_001289158; NM_001289159; NM_032571; ENST00000253673; ENST00000344373; ENST00000443157; ENST00000595472; ENST00000599900; OTTHUMT00000466486; OTTHUMT00000466487; OTTHUMT00000466488	GO:0007166; GO:0007186; GO:0007165	cell surface receptor signaling pathway; G-protein coupled receptor signaling pathway; signal transduction	inferred from electronic annotation; traceable author statement	NM_001289158; NM_001289159; NM_032571; ENST00000253673; ENST00000344373; ENST00000443157; ENST00000595472; ENST00000599900	GenMAPP	GPCRDB_Other
TC1900007173.hg.1	ADGRE5	15.02	15.15	15.05	15.07	14.93	15.15	976	adhesion G protein-coupled receptor E5	Multiple_Complex	NM_001025160; NM_001784; NM_078481; ENST00000242786; ENST00000357355; ENST00000358600; ENST00000586517; ENST00000586849; ENST00000587319; ENST00000587535; ENST00000587606; ENST00000587728; ENST00000590567; ENST00000591080; ENST00000591565; ENST00000591737; ENST00000592261; ENST00000592341; ENST00000593028; BC026690; OTTHUMT00000459821; OTTHUMT00000459824; OTTHUMT00000459825; OTTHUMT00000459827	GO:0006928; GO:0006954; GO:0006955; GO:0007155; GO:0007166; GO:0007186; GO:0007267; GO:0007165	movement of cell or subcellular component; inflammatory response; immune response; cell adhesion; cell surface receptor signaling pathway; G-protein coupled receptor signaling pathway; cell-cell signaling; signal transduction	traceable author statement; inferred from electronic annotation	NM_001025160; NM_001784; NM_078481; ENST00000242786; ENST00000357355; ENST00000358600; ENST00000586517; ENST00000586849; ENST00000587319; ENST00000587535; ENST00000587606; ENST00000587728; ENST00000590567; ENST00000591080; ENST00000591565; ENST00000591737; ENST00000592261; ENST00000592341; ENST00000593028; BC026690	GenMAPP	GPCRDB_Class_B_Secretin-like
TC0600011957.hg.1	ADGRF1	3.82	4.19	3.64	3.28	3.64	3.46	266977	adhesion G protein-coupled receptor F1	Multiple_Complex	NM_025048; NM_153840; ENST00000283297; ENST00000371243; ENST00000371253; ENST00000419892; ENST00000449332; ENST00000471487; ENST00000474800; ENST00000475745; ENST00000477771; ENST00000477858; ENST00000487323; ENST00000491283; ENST00000493249; OTTHUMT00000040810	GO:0007166; GO:0007186; GO:0007165	cell surface receptor signaling pathway; G-protein coupled receptor signaling pathway; signal transduction	inferred from electronic annotation; traceable author statement
TC0600014135.hg.1	ADGRF2	3.61	3.19	3.29	3.29	3.02	2.97	222611	adhesion G protein-coupled receptor F2	Coding	NM_153839; ENST00000296862; ENST00000398742; ENST00000467205; ENST00000507065; OTTHUMT00000106423; OTTHUMT00000358929	GO:0007166; GO:0007186; GO:0007165	cell surface receptor signaling pathway; G-protein coupled receptor signaling pathway; signal transduction	inferred from electronic annotation; traceable author statement
TC0200012035.hg.1	ADGRF3	4.61	5.02	4.56	4.32	5.55	4.46	165082	adhesion G protein-coupled receptor F3	Multiple_Complex	NM_001145168; NM_001145169; NM_153835; ENST00000311519; ENST00000333478; ENST00000421160; ENST00000433584; ENST00000435303; ENST00000447444; ENST00000459892; ENST00000481960; ENST00000487878; OTTHUMT00000316892	GO:0007166; GO:0007186; GO:0007165	cell surface receptor signaling pathway; G-protein coupled receptor signaling pathway; signal transduction	inferred from electronic annotation; traceable author statement
TC0600014136.hg.1	ADGRF4	3.91	4.19	3.97	3.39	4.21	4.3	221393	adhesion G protein-coupled receptor F4	Coding	NM_153838; ENST00000283303; ENST00000327753; OTTHUMT00000040819	GO:0007166; GO:0007186; GO:0007165	cell surface receptor signaling pathway; G-protein coupled receptor signaling pathway; signal transduction	inferred from electronic annotation; traceable author statement
TC0600011956.hg.1	ADGRF5	3.41	3.7	3.48	3.18	3.61	3.54	221395	adhesion G protein-coupled receptor F5	Multiple_Complex	NM_001098518; NM_015234; ENST00000265417; ENST00000283296; ENST00000478711; ENST00000498632; BC066121; OTTHUMT00000040806	GO:0006112; GO:0007166; GO:0007186; GO:0019216; GO:0042593; GO:0043129; GO:0045444; GO:0007165	energy reserve metabolic process; cell surface receptor signaling pathway; G-protein coupled receptor signaling pathway; regulation of lipid metabolic process; glucose homeostasis; surfactant homeostasis; fat cell differentiation; signal transduction	inferred from electronic annotation; traceable author statement	NM_001098518; NM_015234; ENST00000265417; ENST00000283296; ENST00000478711; ENST00000498632; BC066121	GenMAPP	GPCRDB_Other
TC1600008005.hg.1	ADGRG1	10.07	10.66	9.99	8.23	7.51	8.38	9289	adhesion G protein-coupled receptor G1	Multiple_Complex					NM_001145770; NM_001145771; NM_001145772; NM_001145773; NM_001145774; NM_001290142; NM_001290143; NM_001290144; NM_005682; NM_201524; NM_201525; ENST00000388813; ENST00000456916; ENST00000540164; ENST00000561696; ENST00000561782; ENST00000561833; ENST00000561872; ENST00000561969; ENST00000561988; ENST00000562003; ENST00000562101; ENST00000562414; ENST00000562467; ENST00000562558; ENST00000562608;…	GenMAPP	GPCRDB_Other
TC0X00009199.hg.1	ADGRG2	4.16	4.36	5.23	4.6	4.76	4.56	10149	adhesion G protein-coupled receptor G2	Multiple_Complex	NM_001079858; NM_001079859; NM_001079860; NM_001184833; NM_001184834; NM_001184835; NM_001184836; NM_001184837; NM_005756; ENST00000340581; ENST00000354791; ENST00000356606; ENST00000357544; ENST00000357991; ENST00000360279; ENST00000379869; ENST00000379873; ENST00000379876; ENST00000379878; ENST00000479496; BC099901; BC113978; BC113979; OTTHUMT00000055970	GO:0007166; GO:0007186; GO:0007283; GO:0007165	cell surface receptor signaling pathway; G-protein coupled receptor signaling pathway; spermatogenesis; signal transduction	inferred from electronic annotation; traceable author statement	NM_001079858; NM_001079859; NM_001079860; NM_001184833; NM_001184834; NM_001184835; NM_001184836; NM_001184837; NM_005756; ENST00000340581; ENST00000354791; ENST00000356606; ENST00000357544; ENST00000357991; ENST00000360279; ENST00000379869; ENST00000379873; ENST00000379876; ENST00000379878; ENST00000479496; BC099901; BC113978; BC113979	GenMAPP	GPCRDB_Class_B_Secretin-like
TC1600008007.hg.1	ADGRG3	7.44	8.35	7.35	8.6	9.59	8.25	222487	adhesion G protein-coupled receptor G3	Multiple_Complex	NM_001308360; NM_170776; ENST00000333493; ENST00000450388; ENST00000565579; ENST00000565902; ENST00000567991; ENST00000568245; ENST00000569977; BC064508; OTTHUMT00000257333; OTTHUMT00000433319	GO:0007166; GO:0007186; GO:0030183; GO:0030334; GO:0032792; GO:1901223; GO:0007165	cell surface receptor signaling pathway; G-protein coupled receptor signaling pathway; B cell differentiation; regulation of cell migration; negative regulation of CREB transcription factor activity; negative regulation of NIK/NF-kappaB signaling; signal transduction	inferred from electronic annotation; inferred from direct assay; inferred from sequence or structural similarity; inferred from mutant phenotype
TC0X00008528.hg.1	ADGRG4	4.77	4.59	4.75	4.65	4.73	4.52	139378	adhesion G protein-coupled receptor G4	Coding	NM_153834; ENST00000370652; ENST00000394141; ENST00000394143; OTTHUMT00000286639	GO:0007166; GO:0007186; GO:0007165	cell surface receptor signaling pathway; G-protein coupled receptor signaling pathway; signal transduction	inferred from electronic annotation; traceable author statement
TC1600008003.hg.1	ADGRG5	13.77	13.78	13.57	14.19	13.75	14.22	221188	adhesion G protein-coupled receptor G5	Multiple_Complex	NM_001304376; NM_153837; ENST00000340339; ENST00000349457; ENST00000394361; ENST00000564607; ENST00000564983; ENST00000569839; ENST00000615867; BC032401; OTTHUMT00000257336; OTTHUMT00000432741	GO:0007166; GO:0007186; GO:0007165	cell surface receptor signaling pathway; G-protein coupled receptor signaling pathway; signal transduction	inferred from electronic annotation; traceable author statement
TC0600009669.hg.1	ADGRG6	4.67	4.32	4.52	4.4	4.82	4.32	57211	adhesion G protein-coupled receptor G6	Multiple_Complex	NM_001032394; NM_001032395; NM_020455; NM_198569; ENST00000230173; ENST00000296932; ENST00000367608; ENST00000367609; ENST00000415128; ENST00000435011; ENST00000463637; ENST00000472054; ENST00000497898; ENST00000508295; ENST00000538281; ENST00000540208; ENST00000541199; ENST00000545477; BC075798; OTTHUMT00000042487	GO:0007166; GO:0007186; GO:0007165	cell surface receptor signaling pathway; G-protein coupled receptor signaling pathway; signal transduction	inferred from electronic annotation; traceable author statement
TC0300008150.hg.1	ADGRG7	2.97	3.06	3.52	3.64	3.66	3.7	84873	adhesion G protein-coupled receptor G7	Multiple_Complex	NM_001308362; NM_032787; ENST00000273352; ENST00000475887; ENST00000481361; ENST00000481506; ENST00000493081; BC113451; BC130388; OTTHUMT00000353236; OTTHUMT00000353237	GO:0007166; GO:0007186; GO:0007165	cell surface receptor signaling pathway; G-protein coupled receptor signaling pathway; signal transduction	inferred from electronic annotation; traceable author statement
TC1900009808.hg.1	ADGRL1	4.32	4.64	4.21	4.4	4.56	4.67	22859	adhesion G protein-coupled receptor L1	Multiple_Complex	NM_001008701; NM_014921; ENST00000340736; ENST00000361434; ENST00000588677; ENST00000589616; ENST00000590223; ENST00000591528; ENST00000592164; ENST00000593005; OTTHUMT00000459696; OTTHUMT00000459712; OTTHUMT00000459713	GO:0007157; GO:0007166; GO:0007186; GO:0016079; GO:0035584; GO:0051965; GO:0090129; GO:0007165	heterophilic cell-cell adhesion via plasma membrane cell adhesion molecules; cell surface receptor signaling pathway; G-protein coupled receptor signaling pathway; synaptic vesicle exocytosis; calcium-mediated signaling using intracellular calcium source; positive regulation of synapse assembly; positive regulation of synapse maturation; signal transduction	inferred from sequence or structural similarity; inferred from electronic annotation; traceable author statement	NM_001008701; NM_014921; ENST00000340736; ENST00000361434; ENST00000588677; ENST00000589616; ENST00000590223; ENST00000591528; ENST00000592164; ENST00000593005	GenMAPP	GPCRDB_Class_B_Secretin-like
TC0100008845.hg.1	ADGRL2	3.82	3.91	3.69	4.29	3.13	3.3	23266	adhesion G protein-coupled receptor L2	Multiple_Complex	NM_001297704; NM_001297705; NM_001297706; NM_012302; ENST00000319517; ENST00000359929; ENST00000370713; ENST00000370715; ENST00000370717; ENST00000370721; ENST00000370723; ENST00000370725; ENST00000370727; ENST00000370728; ENST00000370730; ENST00000402328; ENST00000449420; ENST00000464551; ENST00000464775; ENST00000468283; ENST00000469377; ENST00000472424; ENST00000473719; ENST00000492666; ENST00…	GO:0007166; GO:0007186; GO:0051965; GO:0007165	cell surface receptor signaling pathway; G-protein coupled receptor signaling pathway; positive regulation of synapse assembly; signal transduction	inferred from electronic annotation; non-traceable author statement; traceable author statement	NM_001297704; NM_001297705; NM_001297706; NM_012302; ENST00000319517; ENST00000359929; ENST00000370713; ENST00000370715; ENST00000370717; ENST00000370721; ENST00000370723; ENST00000370725; ENST00000370727; ENST00000370728; ENST00000370730; ENST00000402328; ENST00000449420; ENST00000464551; ENST00000464775; ENST00000468283; ENST00000469377; ENST00000472424; ENST00000473719; ENST00000492666; ENST00…	GenMAPP	GPCRDB_Class_B_Secretin-like; GPCRDB_Other
TC0400012797.hg.1	ADGRL3	4.57	4.62	5.29	5.14	4.86	4.51	23284	adhesion G protein-coupled receptor L3	NonCoding	ENST00000509779	GO:0001764; GO:0007166; GO:0007186; GO:0007416; GO:0051965; GO:0098609; GO:0007165	neuron migration; cell surface receptor signaling pathway; G-protein coupled receptor signaling pathway; synapse assembly; positive regulation of synapse assembly; cell-cell adhesion; signal transduction	inferred from sequence or structural similarity; inferred from electronic annotation; non-traceable author statement; inferred from direct assay; traceable author statement	ENST00000509779	GenMAPP	GPCRDB_Class_B_Secretin-like; GPCRDB_Other
TC0400012798.hg.1	ADGRL3	3.67	3.68	3.59	3.46	3.45	3.42	23284	adhesion G protein-coupled receptor L3	Multiple_Complex	NM_015236; ENST00000502815; ENST00000504896; ENST00000506700; ENST00000506720; ENST00000506746; ENST00000507164; ENST00000507625; ENST00000508078; ENST00000508693; ENST00000508946; ENST00000509089; ENST00000509896; ENST00000511324; ENST00000514157; ENST00000514996; ENST00000545650; OTTHUMT00000361764; OTTHUMT00000361766; OTTHUMT00000361768; OTTHUMT00000361769; OTTHUMT00000361770; OTTHUMT000003617…	GO:0001764; GO:0007166; GO:0007186; GO:0007416; GO:0051965; GO:0098609; GO:0007165	neuron migration; cell surface receptor signaling pathway; G-protein coupled receptor signaling pathway; synapse assembly; positive regulation of synapse assembly; cell-cell adhesion; signal transduction	inferred from sequence or structural similarity; inferred from electronic annotation; non-traceable author statement; inferred from direct assay; traceable author statement	NM_015236; ENST00000502815; ENST00000504896; ENST00000506700; ENST00000506720; ENST00000506746; ENST00000507164; ENST00000507625; ENST00000508078; ENST00000508693; ENST00000508946; ENST00000509089; ENST00000509896; ENST00000511324; ENST00000514157; ENST00000514996; ENST00000545650	GenMAPP	GPCRDB_Class_B_Secretin-like; GPCRDB_Other
TC0100014685.hg.1	ADGRL4	4.16	4.24	4.14	4.09	4.6	4.2	64123	adhesion G protein-coupled receptor L4	Coding	NM_022159; ENST00000370742; ENST00000401034; BC025721; OTTHUMT00000026859; OTTHUMT00000026860	GO:0007166; GO:0007186; GO:0007165	cell surface receptor signaling pathway; G-protein coupled receptor signaling pathway; signal transduction	inferred from electronic annotation; traceable author statement	NM_022159; ENST00000370742; ENST00000401034; BC025721	GenMAPP	GPCRDB_Class_B_Secretin-like
TC0500008055.hg.1	ADGRV1	3	3.32	3.43	2.93	2.93	3.42	84059	adhesion G protein-coupled receptor V1	Multiple_Complex	NM_032119; NR_003149; ENST00000405460; ENST00000425867; ENST00000450321; ENST00000503852; ENST00000504142; ENST00000505845; ENST00000507314; ENST00000508842; ENST00000509621; ENST00000512205; ENST00000513828; OTTHUMT00000369993; OTTHUMT00000369994; OTTHUMT00000369995; OTTHUMT00000369998	GO:0007166; GO:0007186; GO:0007399; GO:0007601; GO:0007605; GO:0016337; GO:0045494; GO:0048496; GO:0050877; GO:0050953; GO:0007154; GO:0007165; GO:0050896; GO:0048839; GO:0050910; GO:0060122	cell surface receptor signaling pathway; G-protein coupled receptor signaling pathway; nervous system development; visual perception; sensory perception of sound; single organismal cell-cell adhesion; photoreceptor cell maintenance; maintenance of organ identity; neurological system process; sensory perception of light stimulus; cell communication; signal transduction; response to stimulus; inner…	inferred from electronic annotation; non-traceable author statement; inferred from mutant phenotype; traceable author statement	NM_032119; NR_003149; ENST00000405460; ENST00000425867; ENST00000450321; ENST00000503852; ENST00000504142; ENST00000505845; ENST00000507314; ENST00000508842; ENST00000509621; ENST00000512205; ENST00000513828	GenMAPP	GPCRDB_Other
TC0100015200.hg.1	AMIGO1	3.69	4.3	3.99	3.19	3.8	3.85	57463	adhesion molecule with Ig-like domain 1	Coding	NM_020703; ENST00000369862; ENST00000369864; BC040879; OTTHUMT00000032247; OTTHUMT00000032248	GO:0007156; GO:0007157; GO:0007409; GO:0007413; GO:0007420; GO:0042552; GO:0050772; GO:0051965; GO:0098609; GO:1901381; GO:0007155; GO:0007275; GO:0007399; GO:0030154	homophilic cell adhesion via plasma membrane adhesion molecules; heterophilic cell-cell adhesion via plasma membrane cell adhesion molecules; axonogenesis; axonal fasciculation; brain development; myelination; positive regulation of axonogenesis; positive regulation of synapse assembly; cell-cell adhesion; positive regulation of potassium ion transmembrane transport; cell adhesion; multicellular …	inferred from sequence or structural similarity; inferred from electronic annotation; not recorded
TC1200010538.hg.1	AMIGO2	6.86	6.78	6.64	6.6	6.37	6.78	347902	adhesion molecule with Ig-like domain 2	Coding	NM_001143668; NM_181847; ENST00000266581; ENST00000429635; ENST00000550413; BC047595; BC095477; OTTHUMT00000405075; OTTHUMT00000405076; OTTHUMT00000405078	GO:0007156; GO:0007157; GO:0007420; GO:0043066; GO:0043069; GO:0051965; GO:0098609; GO:0007155	homophilic cell adhesion via plasma membrane adhesion molecules; heterophilic cell-cell adhesion via plasma membrane cell adhesion molecules; brain development; negative regulation of apoptotic process; negative regulation of programmed cell death; positive regulation of synapse assembly; cell-cell adhesion; cell adhesion	inferred from sequence or structural similarity; not recorded; inferred from electronic annotation
TC0300013979.hg.1	AMIGO3	5.3	5.32	4.95	5.37	5.41	5.21	386724	adhesion molecule with Ig-like domain 3	Coding	NM_198722; ENST00000320431; BC101363; BC101364; BC101365; BC110418; OTTHUMT00000350298	GO:0007157; GO:0007420; GO:0051965; GO:0098609; GO:0007155	heterophilic cell-cell adhesion via plasma membrane cell adhesion molecules; brain development; positive regulation of synapse assembly; cell-cell adhesion; cell adhesion	inferred from sequence or structural similarity; not recorded; inferred from electronic annotation
TC1100012471.hg.1	AMICA1	4.67	4.35	4.57	4.62	5	4.09	120425	adhesion molecule, interacts with CXADR antigen 1	Multiple_Complex
TC2000008001.hg.1	ADRM1	10.44	9.78	10.44	10.64	9.95	10.78	11047	adhesion regulating molecule 1	Multiple_Complex	NM_001281437; NM_001281438; NM_007002; NM_175573; ENST00000253003; ENST00000462554; ENST00000465805; ENST00000491935; ENST00000620230; BC017245; OTTHUMT00000080007; OTTHUMT00000080009; OTTHUMT00000080010	GO:0006368; GO:0010950; GO:0043248	transcription elongation from RNA polymerase II promoter; positive regulation of endopeptidase activity; proteasome assembly	inferred from mutant phenotype; inferred from direct assay
TC2000008721.hg.1	APMAP	13.27	13.45	12.82	12.86	13.1	12.39	57136	adipocyte plasma membrane associated protein	Multiple_Complex	NM_020531; ENST00000217456; ENST00000451442; BC003501; OTTHUMT00000078380; OTTHUMT00000256888	GO:0009058; GO:0008150	biosynthetic process; biological_process	inferred from electronic annotation; no biological data available
TC1100008541.hg.1	AAMDC	7.04	7.47	7.5	7.07	7.01	7.37	28971	adipogenesis associated, Mth938 domain containing	Multiple_Complex	NM_024684; ENST00000304716; ENST00000393427; ENST00000525034; ENST00000525409; ENST00000526164; ENST00000526415; ENST00000527134; ENST00000529666; ENST00000531855; ENST00000532481; ENST00000533193; ENST00000630098; BC002752; BC016854; OTTHUMT00000390974; OTTHUMT00000390975; OTTHUMT00000390976; OTTHUMT00000390977; OTTHUMT00000390978; OTTHUMT00000390979; OTTHUMT00000390980; OTTHUMT00000390981; OTTH…	GO:0043066; GO:0045600; GO:0045944	negative regulation of apoptotic process; positive regulation of fat cell differentiation; positive regulation of transcription from RNA polymerase II promoter	not recorded; inferred from electronic annotation
TC1000012471.hg.1	ADIRF; AGAP11; BMS1P3	4.51	4.83	4.54	4.77	4.86	4.7	10974; 119385; 414217	adipogenesis regulatory factor; ankyrin repeat and GTPase domain Arf GTPase activating protein 11; BMS1 ribosome biogenesis factor pseudogene 3	Multiple_Complex	NM_006829; NM_133447; ENST00000372013; ENST00000416348; ENST00000561504; BC004471; BC140762; OTTHUMT00000049194; OTTHUMT00000049195; OTTHUMT00000433629	GO:0006351; GO:0030154; GO:0045600; GO:0045944; GO:0071478; GO:0072719; GO:2001023; GO:0006355; GO:0043547	transcription, DNA-templated; cell differentiation; positive regulation of fat cell differentiation; positive regulation of transcription from RNA polymerase II promoter; cellular response to radiation; cellular response to cisplatin; regulation of response to drug; regulation of transcription, DNA-templated; positive regulation of GTPase activity	inferred from electronic annotation; inferred from direct assay
TC2000007325.hg.1	ADIG	4.68	5.37	4.37	4.28	4.89	4.75	149685	adipogenin	Multiple_Complex	NM_001018082; NR_130907; ENST00000373348; ENST00000416116; ENST00000470147; ENST00000537425; BC029594; BC119704; BC119705; OTTHUMT00000079196; OTTHUMT00000079197; OTTHUMT00000079198; uc002xjb.1	GO:0007283; GO:0045600; GO:0050872; GO:0050873; GO:0045444	spermatogenesis; positive regulation of fat cell differentiation; white fat cell differentiation; brown fat cell differentiation; fat cell differentiation	inferred from electronic annotation; inferred from sequence or structural similarity
TC0100016971.hg.1	ADIPOR1	13.44	13.69	13.52	13.85	13.96	13.9	51094	adiponectin receptor 1	Multiple_Complex	NM_001290553; NM_001290557; NM_001290629; NM_015999; ENST00000340990; ENST00000367254; ENST00000417068; ENST00000426229; ENST00000495562; BC001594; BC010743; OTTHUMT00000099160; OTTHUMT00000099161; OTTHUMT00000099162; OTTHUMT00000100122	GO:0007186; GO:0009755; GO:0010906; GO:0019216; GO:0019395; GO:0030308; GO:0033210; GO:0033211; GO:0042593; GO:0046427; GO:0046628; GO:0006629; GO:0006631	G-protein coupled receptor signaling pathway; hormone-mediated signaling pathway; regulation of glucose metabolic process; regulation of lipid metabolic process; fatty acid oxidation; negative regulation of cell growth; leptin-mediated signaling pathway; adiponectin-activated signaling pathway; glucose homeostasis; positive regulation of JAK-STAT cascade; positive regulation of insulin receptor s…	inferred from direct assay; inferred from sequence or structural similarity; inferred from electronic annotation; not recorded
TC1200006472.hg.1	ADIPOR2	11.53	11.26	11.19	11.41	11.33	11.26	79602	adiponectin receptor 2	Multiple_Complex	NM_024551; ENST00000357103; ENST00000535774; ENST00000537190; ENST00000537545; ENST00000540974; ENST00000543456; ENST00000544470; BC051858; OTTHUMT00000252447; OTTHUMT00000397946; OTTHUMT00000397948; OTTHUMT00000397949; OTTHUMT00000397950; OTTHUMT00000397951; OTTHUMT00000397952	GO:0007186; GO:0007507; GO:0007565; GO:0007584; GO:0009755; GO:0019395; GO:0030308; GO:0033211; GO:0042593; GO:0046326; GO:0061042; GO:0006629; GO:0006631	G-protein coupled receptor signaling pathway; heart development; female pregnancy; response to nutrient; hormone-mediated signaling pathway; fatty acid oxidation; negative regulation of cell growth; adiponectin-activated signaling pathway; glucose homeostasis; positive regulation of glucose import; vascular wound healing; lipid metabolic process; fatty acid metabolic process	inferred from direct assay; inferred from electronic annotation; inferred from sequence or structural similarity; not recorded
TC0300009787.hg.1	ADIPOQ	3.03	2.79	2.83	2.52	3.02	2.52	9370	adiponectin, C1Q and collagen domain containing	Coding
TC1000012574.hg.1	ADIRF-AS1; RP11-96C23.15; MMRN2	4.36	3.85	4.61	3.96	4.58	3.94		ADIRF antisense RNA 1 [Source:HGNC Symbol;Acc:HGNC:45127]; Transcript Identified by AceView, Entrez Gene ID(s) 79812; ADIRF antisense RNA 1; novel transcript, antisense to ADIRF	NonCoding
TC1800007835.hg.1	ADNP2	10.97	11.07	11.17	10.87	11.18	11.04	22850	ADNP homeobox 2	Multiple_Complex	NM_014913; ENST00000262198; ENST00000559951; ENST00000560561; ENST00000560752; ENST00000561195; BC071589; OTTHUMT00000418979; OTTHUMT00000418980; OTTHUMT00000418981; OTTHUMT00000418982; OTTHUMT00000418983	GO:0006351; GO:0006355; GO:0030182; GO:0030307; GO:0034599; GO:0060548; GO:0071300	transcription, DNA-templated; regulation of transcription, DNA-templated; neuron differentiation; positive regulation of cell growth; cellular response to oxidative stress; negative regulation of cell death; cellular response to retinoic acid	inferred from electronic annotation; inferred from sequence or structural similarity
TC1500009973.hg.1	ADPGK	9.07	9.22	9.14	9.4	9.48	9.31	83440	ADP-dependent glucokinase	Multiple_Complex	NM_031284; NR_023318; NR_023319; ENST00000311669; ENST00000456471; ENST00000562286; ENST00000562621; ENST00000562823; ENST00000563907; ENST00000565814; ENST00000566509; ENST00000567733; ENST00000567941; ENST00000569058; ENST00000569517; ENST00000569534; ENST00000569693; BC006112; OTTHUMT00000420431; OTTHUMT00000420432; OTTHUMT00000420433; OTTHUMT00000420434; OTTHUMT00000420435; OTTHUMT00000420436…	GO:0005975; GO:0006006; GO:0006096; GO:0044281; GO:0016310	carbohydrate metabolic process; glucose metabolic process; glycolytic process; small molecule metabolic process; phosphorylation	traceable author statement; inferred from electronic annotation
TC1700006877.hg.1	ADPRM	7.55	7.47	7.42	7.83	7.63	7.74	56985	ADP-ribose/CDP-alcohol diphosphatase, manganese-dependent	Multiple_Complex	NM_020233; ENST00000379774; ENST00000468843; ENST00000527582; ENST00000609540; BC001294; BC070155; OTTHUMT00000252732; OTTHUMT00000252733; OTTHUMT00000390880; OTTHUMT00000472086	GO:0034656; GO:0044281; GO:0055086; GO:0008152	nucleobase-containing small molecule catabolic process; small molecule metabolic process; nucleobase-containing small molecule metabolic process; metabolic process	traceable author statement; inferred from electronic annotation
TC0300008482.hg.1	ADPRH	7.9	8.35	8.26	8.41	8.25	8.57	141	ADP-ribosylarginine hydrolase	Multiple_Complex	NM_001125; NM_001291949; NM_001291950; ENST00000357003; ENST00000465513; ENST00000471850; ENST00000478399; ENST00000478927; ENST00000481816; ENST00000485496; BC063883; BC074769; OTTHUMT00000355199; OTTHUMT00000355200; OTTHUMT00000355201; OTTHUMT00000355202; OTTHUMT00000355203; OTTHUMT00000355205; OTTHUMT00000355206; uc003ecs.3	GO:0006464; GO:0051725; GO:0008152	cellular protein modification process; protein de-ADP-ribosylation; metabolic process	inferred from mutant phenotype; inferred from electronic annotation
TC0100011847.hg.1	ARF1; MIR3620	14.78	14.91	14.81	14.9	14.99	15.11	375; 100500810	ADP-ribosylation factor 1; microRNA 3620	Multiple_Complex
TC0300011273.hg.1	ARF4	13.83	13.74	13.77	14.06	13.91	14.04	378	ADP-ribosylation factor 4	Multiple_Complex
TC0700013456.hg.1	ARF5	12.91	12.34	12.53	12.4	12.31	12.36	381	ADP-ribosylation factor 5	Multiple_Complex	NM_001662; ENST00000000233; ENST00000415666; ENST00000459680; ENST00000463733; ENST00000467281; ENST00000489673; BC003043; BC033104; OTTHUMT00000059567; OTTHUMT00000141971; OTTHUMT00000141972; OTTHUMT00000141973; OTTHUMT00000308979; OTTHUMT00000317141	GO:0007264; GO:0015031; GO:0016192; GO:0006810; GO:0006886; GO:0008152	small GTPase mediated signal transduction; protein transport; vesicle-mediated transport; transport; intracellular protein transport; metabolic process	inferred from electronic annotation; traceable author statement
TC1400007098.hg.1	ARF6	15.04	15.12	15.15	15.06	15.18	15.2	382	ADP-ribosylation factor 6	Multiple_Complex	NM_001663; ENST00000298316; BC008918; OTTHUMT00000276883	GO:0001889; GO:0006928; GO:0007049; GO:0007155; GO:0007264; GO:0015031; GO:0016192; GO:0030838; GO:0030866; GO:0031529; GO:0033028; GO:0034394; GO:0035020; GO:0036010; GO:0048261; GO:0051301; GO:0051489; GO:0060998; GO:0090004; GO:0090162; GO:0097284; GO:2000171; GO:0006810; GO:0007399; GO:0030154; GO:0006886; GO:0008152	liver development; movement of cell or subcellular component; cell cycle; cell adhesion; small GTPase mediated signal transduction; protein transport; vesicle-mediated transport; positive regulation of actin filament polymerization; cortical actin cytoskeleton organization; ruffle organization; myeloid cell apoptotic process; protein localization to cell surface; regulation of Rac protein signal …	inferred from electronic annotation; traceable author statement; inferred from mutant phenotype; inferred from direct assay; inferred from sequence or structural similarity
TC2000008055.hg.1	ARFGAP1; MIR4326	11.61	11.89	11.9	11.88	11.79	11.72	55738; 100422945	ADP-ribosylation factor GTPase activating protein 1; microRNA 4326	Multiple_Complex
TC1100010725.hg.1	ARFGAP2	10.15	10.23	10.51	10.17	9.91	10.23	84364	ADP-ribosylation factor GTPase activating protein 2	Multiple_Complex	NM_001242832; NM_032389; ENST00000395449; ENST00000426335; ENST00000524586; ENST00000524727; ENST00000524782; ENST00000525314; ENST00000525398; ENST00000525635; ENST00000526185; ENST00000526342; ENST00000526948; ENST00000527097; ENST00000527776; ENST00000527927; ENST00000528041; ENST00000528072; ENST00000528444; ENST00000528708; ENST00000529439; ENST00000529455; ENST00000529599; ENST00000530596; …	GO:0015031; GO:0016192; GO:0043547; GO:0006810	protein transport; vesicle-mediated transport; positive regulation of GTPase activity; transport	inferred from electronic annotation
TC2200009356.hg.1	ARFGAP3	11.76	11.79	11.75	11.7	11.58	11.42	26286	ADP-ribosylation factor GTPase activating protein 3	Multiple_Complex	NM_001142293; NM_014570; ENST00000263245; ENST00000435208; ENST00000437119; ENST00000453516; ENST00000454099; ENST00000493606; BC005122; OTTHUMT00000319747; OTTHUMT00000319921; OTTHUMT00000319922; OTTHUMT00000319923; OTTHUMT00000319924; OTTHUMT00000367711	GO:0006886; GO:0009306; GO:0016192; GO:0043547; GO:0006810; GO:0015031	intracellular protein transport; protein secretion; vesicle-mediated transport; positive regulation of GTPase activity; transport; protein transport	non-traceable author statement; inferred from expression pattern; inferred from direct assay; inferred from electronic annotation
TC0800010703.hg.1	ARFGEF1	9.42	9.67	9.57	9.5	9.26	9.15	10565	ADP-ribosylation factor guanine nucleotide-exchange factor 1 (brefeldin A-inhibited)	Multiple_Complex
TC2000007620.hg.1	ARFGEF2	10.16	10.07	10.83	9.98	10.46	10.47	10564	ADP-ribosylation factor guanine nucleotide-exchange factor 2 (brefeldin A-inhibited)	Multiple_Complex	NM_006420; ENST00000371917; ENST00000493140; OTTHUMT00000079627; OTTHUMT00000079628	GO:0001881; GO:0006887; GO:0006893; GO:0007032; GO:0010256; GO:0015031; GO:0016192; GO:0032012; GO:0032760; GO:0035556; GO:0043547; GO:0006810	receptor recycling; exocytosis; Golgi to plasma membrane transport; endosome organization; endomembrane system organization; protein transport; vesicle-mediated transport; regulation of ARF protein signal transduction; positive regulation of tumor necrosis factor production; intracellular signal transduction; positive regulation of GTPase activity; transport	inferred from direct assay; inferred from electronic annotation; inferred from mutant phenotype; not recorded; traceable author statement
TC0400009024.hg.1	ARFIP1	10.71	10.74	10.73	10.76	10.86	10.78	27236	ADP-ribosylation factor interacting protein 1	Multiple_Complex	NM_001025593; NM_001025595; NM_001287431; NM_001287432; NM_001287433; NM_014447; ENST00000353617; ENST00000356064; ENST00000405727; ENST00000429148; ENST00000451320; ENST00000509413; ENST00000510497; ENST00000510831; ENST00000511289; ENST00000513361; ENST00000514499; ENST00000618090; BC103759; BC105114; BC105116; BC143675; BC143676; OTTHUMT00000365032; OTTHUMT00000365033; OTTHUMT00000365034; OTTH…	GO:0006886; GO:0034315; GO:0050708	intracellular protein transport; regulation of Arp2/3 complex-mediated actin nucleation; regulation of protein secretion	inferred from direct assay; not recorded; inferred from electronic annotation
TC1100009973.hg.1	ARFIP2	9.43	9.66	9.29	9.5	9.39	9.72	23647	ADP-ribosylation factor interacting protein 2	Multiple_Complex	NM_001242854; NM_001242855; NM_001242856; NM_012402; ENST00000254584; ENST00000396777; ENST00000423813; ENST00000445086; ENST00000525235; ENST00000525329; ENST00000529847; ENST00000530410; ENST00000531037; ENST00000614314; BC000392; OTTHUMT00000257263; OTTHUMT00000384234; OTTHUMT00000384235; OTTHUMT00000384237; OTTHUMT00000384238; OTTHUMT00000384239; OTTHUMT00000387044; OTTHUMT00000474170; OTTHUM…	GO:0006928; GO:0007264; GO:0030032; GO:0030036; GO:0031529; GO:0034315	movement of cell or subcellular component; small GTPase mediated signal transduction; lamellipodium assembly; actin cytoskeleton organization; ruffle organization; regulation of Arp2/3 complex-mediated actin nucleation	traceable author statement; inferred from mutant phenotype; not recorded
TC1200011699.hg.1	ARL1	10.21	10.21	10.71	10.2	10.17	10.11	400	ADP-ribosylation factor like GTPase 1	Multiple_Complex	NM_001177; NM_001301068; ENST00000261636; ENST00000536227; ENST00000539055; ENST00000548070; ENST00000549283; ENST00000549302; ENST00000550597; ENST00000551092; ENST00000551671; ENST00000551688; ENST00000551828; BC007000; OTTHUMT00000408246; OTTHUMT00000408249; OTTHUMT00000408250; OTTHUMT00000408251; OTTHUMT00000408252; OTTHUMT00000408253; OTTHUMT00000408254; OTTHUMT00000408255; OTTHUMT0000040825…	GO:0007030; GO:0007264; GO:0009404; GO:0031584; GO:0034067; GO:0042147; GO:0048193; GO:0006886; GO:0015031	Golgi organization; small GTPase mediated signal transduction; toxin metabolic process; activation of phospholipase D activity; protein localization to Golgi apparatus; retrograde transport, endosome to Golgi; Golgi vesicle transport; intracellular protein transport; protein transport	inferred from sequence or structural similarity; inferred from electronic annotation; inferred from direct assay; inferred from mutant phenotype
TC0500009585.hg.1	ARL10	9.37	9.69	9.28	9.35	9.34	9.22	285598	ADP-ribosylation factor like GTPase 10	Multiple_Complex	NM_173664; ENST00000310389; ENST00000503175; ENST00000507151; ENST00000514533; BC059361; OTTHUMT00000253145; OTTHUMT00000371941; OTTHUMT00000371942; OTTHUMT00000371943	GO:0007264; GO:0006886	small GTPase mediated signal transduction; intracellular protein transport	inferred from electronic annotation
TC1300007171.hg.1	ARL11	5.02	5.16	5.8	5.19	5.39	5.42	115761	ADP-ribosylation factor like GTPase 11	Multiple_Complex	NM_138450; ENST00000282026; ENST00000490932; BC013150; OTTHUMT00000044929; OTTHUMT00000044930; uc001vdf.2	GO:0002244; GO:0007264; GO:0006886	hematopoietic progenitor cell differentiation; small GTPase mediated signal transduction; intracellular protein transport	inferred from electronic annotation
TC0X00007930.hg.1	ARL13A	3.26	2.94	2.52	2.93	2.65	2.81	392509	ADP-ribosylation factor like GTPase 13A	Multiple_Complex	NM_001162491; NR_103708; NR_103709; ENST00000372953; ENST00000450049; ENST00000450457; ENST00000494863; BC140808; BC144603; OTTHUMT00000057504; OTTHUMT00000378629; OTTHUMT00000399167; OTTHUMT00000399168	GO:0007264; GO:0006886	small GTPase mediated signal transduction; intracellular protein transport	inferred from electronic annotation
TC0300008046.hg.1	ARL13B	10.39	10.78	10.42	10.79	10.7	11.12	200894	ADP-ribosylation factor like GTPase 13B	Multiple_Complex
TC0300009350.hg.1	ARL14	2.93	3.29	3.42	3.13	2.96	3.43	80117	ADP-ribosylation factor like GTPase 14	Coding	NM_025047; ENST00000320767; BC034354; OTTHUMT00000352958	GO:0007264; GO:0006886; GO:0015031	small GTPase mediated signal transduction; intracellular protein transport; protein transport	inferred from electronic annotation
TC1100007168.hg.1	ARL14EP	10.92	11.04	11.16	11.03	11.01	11.12	120534	ADP-ribosylation factor like GTPase 14 effector protein	Multiple_Complex
TC0500013216.hg.1	ARL14EPL	3.34	3.14	3.75	2.83	3.38	3.37	644100	ADP-ribosylation factor like GTPase 14 effector protein like	Multiple_Complex
TC0500010731.hg.1	ARL15	10.36	10.47	10.51	9.9	9.33	9.81	54622	ADP-ribosylation factor like GTPase 15	Multiple_Complex	NM_019087; ENST00000502271; ENST00000504924; ENST00000505383; ENST00000505630; ENST00000507646; ENST00000510591; ENST00000620747; BC026093; OTTHUMT00000368429; OTTHUMT00000368430; OTTHUMT00000368431; OTTHUMT00000368432; OTTHUMT00000368433; OTTHUMT00000368434; uc003jpg.1	GO:0007264; GO:0008150; GO:0006886; GO:0006810; GO:0015031	small GTPase mediated signal transduction; biological_process; intracellular protein transport; transport; protein transport	inferred from electronic annotation; no biological data available
TC1700012058.hg.1	ARL16	9.59	9.37	9.67	9.76	9.24	9.25	339231	ADP-ribosylation factor like GTPase 16	Multiple_Complex	NM_001040025; ENST00000397498; ENST00000570561; ENST00000570910; ENST00000571082; ENST00000572704; ENST00000572937; ENST00000573392; ENST00000573569; ENST00000573715; ENST00000574938; ENST00000576135; ENST00000576914; ENST00000577142; ENST00000621051; ENST00000622299; BC105076; BC105078; OTTHUMT00000440514; OTTHUMT00000440515; OTTHUMT00000440516; OTTHUMT00000440517; OTTHUMT00000440526; OTTHUMT000…	GO:0007264; GO:0006886	small GTPase mediated signal transduction; intracellular protein transport	inferred from electronic annotation
TC1700010914.hg.1	ARL17B	12.04	12.02	11.76	11.84	11.84	11.62	100506084	ADP-ribosylation factor like GTPase 17B	Multiple_Complex	NM_001103154; OTTHUMT00000440291; OTTHUMT00000440292; OTTHUMT00000440293; OTTHUMT00000440294; OTTHUMT00000440295; OTTHUMT00000440296; OTTHUMT00000440297; ENST00000434041; ENST00000450673; ENST00000570618; ENST00000571246; ENST00000572991; ENST00000575698; ENST00000575960; ENST00000622877; BC030570; BC041803	GO:0007264; GO:0015031; GO:0016192; GO:0006810	small GTPase mediated signal transduction; protein transport; vesicle-mediated transport; transport	inferred from electronic annotation
TC1700010916.hg.1	ARL17B; ARL17A	11.52	11.83	11.26	11.07	11.26	11.15	100506084; 51326	ADP-ribosylation factor like GTPase 17B; ADP-ribosylation factor like GTPase 17A	Multiple_Complex	NM_001039083; NM_001113738; NM_001288811; NM_001288812; NM_001288813; NM_016632; OTTHUMT00000256271; OTTHUMT00000440302; OTTHUMT00000440303; ENST00000329240; ENST00000336125; ENST00000445552; ENST00000570550; ENST00000573185; ENST00000622488; ENST00000628873	GO:0007264; GO:0015031; GO:0016192; GO:0006810	small GTPase mediated signal transduction; protein transport; vesicle-mediated transport; transport	inferred from electronic annotation
TC1100013037.hg.1	ARL2	9.34	9.72	9.46	10.2	10.14	9.85	402	ADP-ribosylation factor like GTPase 2	Multiple_Complex	NM_001199745; NM_001667; ENST00000246747; ENST00000524585; ENST00000529254; ENST00000529384; ENST00000531533; ENST00000533729; BC002530; OTTHUMT00000385963; OTTHUMT00000385964; OTTHUMT00000385965; OTTHUMT00000385967; OTTHUMT00000385968; OTTHUMT00000385969	GO:0006112; GO:0007021; GO:0007049; GO:0007264; GO:0010811; GO:0031113; GO:0031116; GO:0034260; GO:0044281; GO:0050796; GO:0051297; GO:0051457; GO:0070830; GO:0006886; GO:0015031	energy reserve metabolic process; tubulin complex assembly; cell cycle; small GTPase mediated signal transduction; positive regulation of cell-substrate adhesion; regulation of microtubule polymerization; positive regulation of microtubule polymerization; negative regulation of GTPase activity; small molecule metabolic process; regulation of insulin secretion; centrosome organization; maintenance…	traceable author statement; inferred from electronic annotation; inferred from sequence or structural similarity; inferred from mutant phenotype; inferred from direct assay
TC1600007992.hg.1	ARL2BP	11.81	11.67	11.84	11.76	11.67	11.53	23568	ADP-ribosylation factor like GTPase 2 binding protein	Multiple_Complex	NM_012106; ENST00000219204; ENST00000562023; ENST00000563234; ENST00000565794; BC003087; OTTHUMT00000257334; OTTHUMT00000432791; OTTHUMT00000432793; OTTHUMT00000432794	GO:0006112; GO:0007165; GO:0042517; GO:0044281; GO:0050790; GO:0050796; GO:0051457; GO:1903506	energy reserve metabolic process; signal transduction; positive regulation of tyrosine phosphorylation of Stat3 protein; small molecule metabolic process; regulation of catalytic activity; regulation of insulin secretion; maintenance of protein location in nucleus; regulation of nucleic acid-templated transcription	traceable author statement; inferred from mutant phenotype
TC1000011690.hg.1	ARL3	8.82	9.15	9.29	9.34	9.72	9.62	403	ADP-ribosylation factor like GTPase 3	Multiple_Complex	NM_004311; ENST00000260746; BC009841; OTTHUMT00000050088	GO:0000910; GO:0001822; GO:0006892; GO:0006996; GO:0007224; GO:0007264; GO:0008152; GO:0015031; GO:0042073; GO:0042461; GO:0060271; GO:0006810; GO:0007049; GO:0051301; GO:0006886	cytokinesis; kidney development; post-Golgi vesicle-mediated transport; organelle organization; smoothened signaling pathway; small GTPase mediated signal transduction; metabolic process; protein transport; intraciliary transport; photoreceptor cell development; cilium morphogenesis; transport; cell cycle; cell division; intracellular protein transport	inferred from mutant phenotype; inferred from sequence or structural similarity; traceable author statement; inferred from electronic annotation; inferred from direct assay
TC0700006737.hg.1	ARL4A	7.55	7.16	7.13	7.83	7.18	7.25	10124	ADP-ribosylation factor like GTPase 4A	Coding	NM_001037164; NM_001195396; NM_005738; NM_212460; ENST00000356797; ENST00000396662; ENST00000396663; ENST00000396664; ENST00000404894; ENST00000439721; BC001111; BC003027; OTTHUMT00000246873; OTTHUMT00000246874; OTTHUMT00000246875; OTTHUMT00000326035; OTTHUMT00000326036	GO:0007264; GO:0050873; GO:0007165; GO:0006886; GO:0015031	small GTPase mediated signal transduction; brown fat cell differentiation; signal transduction; intracellular protein transport; protein transport	inferred from electronic annotation
TC0200016115.hg.1	ARL4C	14.68	14.74	14.51	14.2	14.38	14.25	10123	ADP-ribosylation factor like GTPase 4C	Multiple_Complex	NM_001282431; NM_005737; ENST00000339728; ENST00000390645; BC089043; OTTHUMT00000257073; OTTHUMT00000483938	GO:0007264; GO:0032456; GO:0006810; GO:0006886; GO:0015031; GO:0008152	small GTPase mediated signal transduction; endocytic recycling; transport; intracellular protein transport; protein transport; metabolic process	inferred from electronic annotation; inferred from direct assay; traceable author statement
TC1700007949.hg.1	ARL4D	5.28	5.63	5.24	5.47	5.37	5.57	379	ADP-ribosylation factor like GTPase 4D	Coding	NM_001661; ENST00000320033; BC000043; OTTHUMT00000453481	GO:0007264; GO:0009306; GO:0007165; GO:0006886; GO:0015031; GO:0008152	small GTPase mediated signal transduction; protein secretion; signal transduction; intracellular protein transport; protein transport; metabolic process	inferred from electronic annotation; traceable author statement
TC0200016739.hg.1	ARL5A	4.38	5.58	5.39	5.29	5.08	5.15	26225	ADP-ribosylation factor like GTPase 5A	NonCoding	ENST00000487818; ENST00000495604; OTTHUMT00000338352; OTTHUMT00000338353	GO:0007264	small GTPase mediated signal transduction	inferred from electronic annotation
TC0200016740.hg.1	ARL5A	11.72	11.8	11.71	11.22	11.41	11.6	26225	ADP-ribosylation factor like GTPase 5A	Multiple_Complex	NM_001037174; NM_012097; NM_177985; ENST00000295087; ENST00000428992; ENST00000458140; ENST00000487723; BC001254; OTTHUMT00000254837; OTTHUMT00000338349; OTTHUMT00000338350; OTTHUMT00000338354	GO:0007264; GO:0006886	small GTPase mediated signal transduction; intracellular protein transport	inferred from electronic annotation
TC1000006924.hg.1	ARL5B	11.28	11.44	11.63	11.44	11.62	11.52	221079	ADP-ribosylation factor like GTPase 5B	Multiple_Complex	NM_178815; ENST00000377275; BC024163; OTTHUMT00000047078	GO:0007264; GO:0006886	small GTPase mediated signal transduction; intracellular protein transport	inferred from electronic annotation
TC1700010562.hg.1	ARL5C	4.57	4.55	4.48	4.38	4.45	4.31	390790	ADP-ribosylation factor like GTPase 5C	Multiple_Complex	NM_001143968; ENST00000269586; ENST00000578912; ENST00000581255; ENST00000581554; ENST00000583123; OTTHUMT00000444566; OTTHUMT00000444614; OTTHUMT00000444615; OTTHUMT00000444616; OTTHUMT00000444617	GO:0007264; GO:0006886	small GTPase mediated signal transduction; intracellular protein transport	inferred from electronic annotation
TC0300008086.hg.1	ARL6	6.83	6.74	7.56	7.23	7.15	7.69	84100	ADP-ribosylation factor like GTPase 6	Multiple_Complex
TC1600011494.hg.1	ARL6IP1	14.8	14.78	14.79	14.61	14.42	14.49	23204	ADP-ribosylation factor like GTPase 6 interacting protein 1	Multiple_Complex	NM_015161; ENST00000304414; ENST00000546206; ENST00000562234; ENST00000562819; ENST00000563861; ENST00000566391; ENST00000567969; ENST00000569976; BC010281; OTTHUMT00000254156; OTTHUMT00000435782; OTTHUMT00000435783; OTTHUMT00000435784; OTTHUMT00000435785; OTTHUMT00000435786; OTTHUMT00000435787; OTTHUMT00000435788	GO:0006613	cotranslational protein targeting to membrane	not recorded; inferred from electronic annotation
TC1200012721.hg.1	ARL6IP4	11.31	11.21	11.31	11.61	11.37	11.61	51329	ADP-ribosylation factor like GTPase 6 interacting protein 4	Multiple_Complex	NM_001002251; NM_001002252; NM_001278378; NM_001278379; NM_001278380; NM_016638; NM_018694; NR_103512; ENST00000315580; ENST00000357866; ENST00000392433; ENST00000392435; ENST00000412505; ENST00000413381; ENST00000426960; ENST00000439686; ENST00000442210; ENST00000453766; ENST00000454885; ENST00000456762; ENST00000536073; ENST00000536502; ENST00000539576; ENST00000539770; ENST00000540382; ENST000…	GO:0006397; GO:0008380	mRNA processing; RNA splicing	inferred from electronic annotation; traceable author statement
TC0300007745.hg.1	ARL6IP5	15.79	15.69	15.87	15.87	15.85	15.76	10550	ADP-ribosylation factor like GTPase 6 interacting protein 5	Multiple_Complex	NM_006407; ENST00000273258; ENST00000470936; ENST00000478935; ENST00000484921; ENST00000485444; BC005143; BC020797; OTTHUMT00000352132; OTTHUMT00000352133; OTTHUMT00000352135; OTTHUMT00000352136; OTTHUMT00000352137	GO:0008631; GO:0010917; GO:0015813; GO:0032874; GO:0043065; GO:0043280; GO:0051051	intrinsic apoptotic signaling pathway in response to oxidative stress; negative regulation of mitochondrial membrane potential; L-glutamate transport; positive regulation of stress-activated MAPK cascade; positive regulation of apoptotic process; positive regulation of cysteine-type endopeptidase activity involved in apoptotic process; negative regulation of transport	inferred from direct assay; inferred from mutant phenotype; inferred from sequence or structural similarity; inferred from electronic annotation
TC0200009687.hg.1	ARL6IP6	12.48	12.33	12.29	12.33	12.26	12.08	151188	ADP-ribosylation factor like GTPase 6 interacting protein 6	Multiple_Complex
TC0100016944.hg.1	ARL8A	10.38	10.81	10.76	11.05	10.76	11.53	127829	ADP-ribosylation factor like GTPase 8A	Multiple_Complex	NM_001256129; NM_138795; ENST00000272217; ENST00000486225; ENST00000491358; ENST00000614750; BC015408; OTTHUMT00000087493; OTTHUMT00000087494; OTTHUMT00000087495	GO:0007059; GO:0007067; GO:0007264; GO:0051301; GO:0007049; GO:0006886; GO:0015031; GO:0008152	chromosome segregation; mitotic nuclear division; small GTPase mediated signal transduction; cell division; cell cycle; intracellular protein transport; protein transport; metabolic process	inferred from sequence or structural similarity; inferred from electronic annotation; non-traceable author statement
TC0300006489.hg.1	ARL8B	11.48	11.33	11.41	11.58	11.75	11.62	55207	ADP-ribosylation factor like GTPase 8B	Multiple_Complex	NM_018184; ENST00000256496; ENST00000419534; ENST00000429403; ENST00000444332; ENST00000455168; ENST00000468010; ENST00000476343; ENST00000611208; BC013131; BC063125; OTTHUMT00000206910; OTTHUMT00000337571; OTTHUMT00000337573; OTTHUMT00000337574; OTTHUMT00000337575; OTTHUMT00000337576; OTTHUMT00000337577	GO:0007049; GO:0007059; GO:0007264; GO:0051301; GO:0007165; GO:0006886; GO:0015031; GO:0008152	cell cycle; chromosome segregation; small GTPase mediated signal transduction; cell division; signal transduction; intracellular protein transport; protein transport; metabolic process	inferred from electronic annotation; inferred from mutant phenotype; non-traceable author statement
TC0400007596.hg.1	ARL9	3.35	3.73	3.84	2.87	3.88	3.56	132946	ADP-ribosylation factor like GTPase 9	Coding	NM_206919; ENST00000360096; OTTHUMT00000467724	GO:0007264	small GTPase mediated signal transduction	inferred from electronic annotation
TC2000009828.hg.1	ARFRP1	9.9	9.98	9.92	9.91	9.9	9.84	10139	ADP-ribosylation factor related protein 1	Multiple_Complex	NM_001134758; NM_001267544; NM_001267545; NM_001267546; NM_001267547; NM_001267548; NM_001267549; NM_003224; NR_051954; NR_051955; NR_051956; NR_051957; NR_051958; ENST00000424545; ENST00000607873; ENST00000609188; ENST00000609537; ENST00000610414; ENST00000610774; ENST00000612157; ENST00000612256; ENST00000612772; ENST00000614942; ENST00000618568; ENST00000618838; ENST00000619493; ENST0000062278…	GO:0007165; GO:0007264; GO:0007369; GO:0034067; GO:0042147; GO:0043001; GO:0006886; GO:0015031; GO:0008152	signal transduction; small GTPase mediated signal transduction; gastrulation; protein localization to Golgi apparatus; retrograde transport, endosome to Golgi; Golgi to plasma membrane protein transport; intracellular protein transport; protein transport; metabolic process	traceable author statement; inferred from electronic annotation; inferred from mutant phenotype
TC1300009906.hg.1	ADPRHL1	5.13	5	4.53	4.68	5.31	5.11	113622	ADP-ribosylhydrolase like 1	Multiple_Complex	NM_138430; NM_199162; ENST00000356501; ENST00000375418; ENST00000413169; BC009755; OTTHUMT00000045914; OTTHUMT00000045915; OTTHUMT00000045916	GO:0051725	protein de-ADP-ribosylation	inferred from electronic annotation
TC0100007791.hg.1	ADPRHL2	6.51	5.71	6.27	6.17	5.72	6.39	54936	ADP-ribosylhydrolase like 2	Multiple_Complex	NM_017825; ENST00000373178; BC014169; OTTHUMT00000020199	GO:0008152; GO:0071451	metabolic process; cellular response to superoxide	inferred from electronic annotation
TC1100006629.hg.1	ART1	6.54	6.33	6.05	6.2	6.55	5.93	417	ADP-ribosyltransferase 1	Multiple_Complex	NM_004314; ENST00000250693; ENST00000529556; BC069102; BC111729; OTTHUMT00000032765; OTTHUMT00000393096; uc001lye.1	GO:0006471; GO:0045087	protein ADP-ribosylation; innate immune response	inferred from electronic annotation; traceable author statement
TC0400007891.hg.1	ART3	4.13	4.02	3.96	4.45	3.91	3.88	419	ADP-ribosyltransferase 3	Multiple_Complex	NM_001130016; NM_001130017; NM_001179; ENST00000341029; ENST00000349321; ENST00000355810; ENST00000395688; ENST00000504112; ENST00000504914; ENST00000506313; ENST00000506667; ENST00000510423; ENST00000510669; ENST00000510863; ENST00000511188; ENST00000513122; ENST00000513353; ENST00000513494; BC008397; BC017913; OTTHUMT00000252416; OTTHUMT00000252417; OTTHUMT00000362483; OTTHUMT00000362484; OTTHU…	GO:0006471; GO:0008152	protein ADP-ribosylation; metabolic process	inferred from electronic annotation; traceable author statement
TC1200010019.hg.1	ART4	3.16	3.07	3.3	2.82	2.75	2.95	420	ADP-ribosyltransferase 4 (Dombrock blood group)	Multiple_Complex	NM_021071; ENST00000228936; ENST00000420600; ENST00000430129; ENST00000544616; BC074727; OTTHUMT00000400859; OTTHUMT00000400860; OTTHUMT00000400861; OTTHUMT00000400862	GO:0006471; GO:0006525; GO:0008152	protein ADP-ribosylation; arginine metabolic process; metabolic process	non-traceable author statement; inferred from electronic annotation
TC1100009855.hg.1	ART5	3.52	3.47	3.18	3.14	3.36	3.87	116969	ADP-ribosyltransferase 5	Multiple_Complex	NM_001079536; NM_001297668; NM_053017; NR_123732; ENST00000359918; ENST00000397067; ENST00000397068; ENST00000425767; ENST00000453353; BC014577; OTTHUMT00000032760; OTTHUMT00000032761; OTTHUMT00000032768; OTTHUMT00000032769; OTTHUMT00000392956	GO:0006471	protein ADP-ribosylation	inferred from electronic annotation
TC1100008123.hg.1	ADRBK1	12.72	12.8	12.73	13.18	13.17	13.07	156	adrenergic, beta, receptor kinase 1	Multiple_Complex
TC2200006935.hg.1	ADRBK2	8.4	8.36	8.32	9.37	10.04	9.26	157	adrenergic, beta, receptor kinase 2	Multiple_Complex	NM_005160; ENST00000324198; ENST00000455558; ENST00000619906; BC036797; OTTHUMT00000317296; OTTHUMT00000320369	GO:0006468; GO:0007165; GO:0031623; GO:0016310; GO:0038032	protein phosphorylation; signal transduction; receptor internalization; phosphorylation; termination of G-protein coupled receptor signaling pathway	inferred from electronic annotation; inferred from direct assay; traceable author statement
TC0800012393.hg.1	ADRA1A	3.71	3.85	3.63	3.67	3.59	3.84	148	adrenoceptor alpha 1A	Multiple_Complex					NM_000680; NM_033302; NM_033303; NM_033304; ENST00000276393; ENST00000354550; ENST00000380572; ENST00000380582; ENST00000380586; ENST00000518621; ENST00000518810; ENST00000519096; ENST00000519229; ENST00000521711; BC095512; OTTHUMT00000216927; OTTHUMT00000216928; OTTHUMT00000216929; OTTHUMT00000216930; OTTHUMT00000376205; OTTHUMT00000376206; OTTHUMT00000376207; OTTHUMT00000376209; OTTHUMT00000376…	GenMAPP	GPCRDB_Class_A_Rhodopsin-like; Monoamine_GPCRs; Calcium_regulation_in_cardiac_cells
TC0500009264.hg.1	ADRA1B	3.94	3.95	4.08	3.7	4.34	3.29	147	adrenoceptor alpha 1B	Coding	NM_000679; ENST00000306675; BC136568; BC136569; OTTHUMT00000252676	GO:0001974; GO:0001975; GO:0001987; GO:0001994; GO:0001996; GO:0001997; GO:0007186; GO:0007188; GO:0007200; GO:0007204; GO:0007267; GO:0007275; GO:0007512; GO:0007626; GO:0008283; GO:0008542; GO:0016049; GO:0035265; GO:0035556; GO:0042593; GO:0043278; GO:0043410; GO:0045818; GO:0045819; GO:0045907; GO:0045987; GO:0048148; GO:0055117; GO:0071880; GO:0006937; GO:0007165; GO:0019229	blood vessel remodeling; response to amphetamine; vasoconstriction of artery involved in baroreceptor response to lowering of systemic arterial blood pressure; norepinephrine-epinephrine vasoconstriction involved in regulation of systemic arterial blood pressure; positive regulation of heart rate by epinephrine-norepinephrine; positive regulation of the force of heart contraction by epinephrine-n…	inferred from electronic annotation; not recorded; traceable author statement; inferred from direct assay	NM_000679; ENST00000306675; BC136568; BC136569; OTTHUMT00000252676	GenMAPP	GPCRDB_Class_A_Rhodopsin-like; Monoamine_GPCRs; Calcium_regulation_in_cardiac_cells
TC2000008253.hg.1	ADRA1D	4.1	4.38	3.95	4.5	4.69	4.6	146	adrenoceptor alpha 1D	Multiple_Complex	NM_000678; ENST00000379453; ENST00000621688; OTTHUMT00000077812; OTTHUMT00000473453	GO:0001986; GO:0001994; GO:0006259; GO:0007186; GO:0007188; GO:0007200; GO:0007204; GO:0007267; GO:0007275; GO:0008283; GO:0008284; GO:0045907; GO:0045987; GO:0071880; GO:0007165; GO:0071875	negative regulation of the force of heart contraction involved in baroreceptor response to increased systemic arterial blood pressure; norepinephrine-epinephrine vasoconstriction involved in regulation of systemic arterial blood pressure; DNA metabolic process; G-protein coupled receptor signaling pathway; adenylate cyclase-modulating G-protein coupled receptor signaling pathway; phospholipase C-…	inferred from electronic annotation; not recorded; traceable author statement	NM_000678; ENST00000379453; ENST00000621688; OTTHUMT00000077812; OTTHUMT00000473453	GenMAPP	GPCRDB_Class_A_Rhodopsin-like; Monoamine_GPCRs; Calcium_regulation_in_cardiac_cells
TC1000008913.hg.1	ADRA2A	3.27	3.2	3.37	3.21	3.28	3.1	150	adrenoceptor alpha 2A	Coding	NM_000681; ENST00000280155; BC035047; BC050414; OTTHUMT00000050372	GO:0001819; GO:0002526; GO:0006112; GO:0006260; GO:0006928; GO:0007165; GO:0007186; GO:0007194; GO:0007265; GO:0007266; GO:0007267; GO:0007565; GO:0007596; GO:0008284; GO:0010700; GO:0019229; GO:0030036; GO:0030168; GO:0030335; GO:0030818; GO:0032147; GO:0032148; GO:0032811; GO:0032870; GO:0035625; GO:0042593; GO:0042596; GO:0043268; GO:0043406; GO:0044281; GO:0045741; GO:0045909; GO:0045955; GO:…	positive regulation of cytokine production; acute inflammatory response; energy reserve metabolic process; DNA replication; movement of cell or subcellular component; signal transduction; G-protein coupled receptor signaling pathway; negative regulation of adenylate cyclase activity; Ras protein signal transduction; Rho protein signal transduction; cell-cell signaling; female pregnancy; blood coa…	inferred from direct assay; inferred from electronic annotation; traceable author statement; inferred from sequence or structural similarity; not recorded; non-traceable author statement; inferred from mutant phenotype; inferred from genetic interaction; inferred by curator	NM_000681; ENST00000280155; BC035047; BC050414; OTTHUMT00000050372	GenMAPP	GPCRDB_Class_A_Rhodopsin-like; Monoamine_GPCRs
TC0200013509.hg.1	ADRA2B	2.57	2.61	2.47	2.63	2.75	2.82	151	adrenoceptor alpha 2B	Coding	NM_000682; ENST00000620793; BC133021; BC136537; OTTHUMT00000476809	GO:0006940; GO:0007186; GO:0007267; GO:0007596; GO:0010700; GO:0019229; GO:0030168; GO:0032148; GO:0032811; GO:0035625; GO:0045666; GO:0071883; GO:0000165; GO:0000187; GO:0001525; GO:0003056; GO:0007165; GO:0007565; GO:0045777; GO:0070474; GO:0071875	regulation of smooth muscle contraction; G-protein coupled receptor signaling pathway; cell-cell signaling; blood coagulation; negative regulation of norepinephrine secretion; regulation of vasoconstriction; platelet activation; activation of protein kinase B activity; negative regulation of epinephrine secretion; epidermal growth factor-activated receptor transactivation by G-protein coupled rec…	inferred from electronic annotation; traceable author statement; non-traceable author statement; inferred from direct assay	NM_000682	GenMAPP	GPCRDB_Class_A_Rhodopsin-like; Monoamine_GPCRs
TC0400006616.hg.1	ADRA2C	6.48	6.49	6.29	6.28	6.15	6.44	152	adrenoceptor alpha 2C	Coding	NM_000683; ENST00000330055; ENST00000509482; BC142625; OTTHUMT00000357606; OTTHUMT00000357607	GO:0006112; GO:0007186; GO:0007194; GO:0007267; GO:0007565; GO:0007596; GO:0010700; GO:0030168; GO:0032148; GO:0032811; GO:0035625; GO:0044281; GO:0045666; GO:0045907; GO:0050796; GO:0051930; GO:0061179; GO:0070473; GO:0071881; GO:0071883; GO:0006940; GO:0007165; GO:0019229; GO:0071875	energy reserve metabolic process; G-protein coupled receptor signaling pathway; negative regulation of adenylate cyclase activity; cell-cell signaling; female pregnancy; blood coagulation; negative regulation of norepinephrine secretion; platelet activation; activation of protein kinase B activity; negative regulation of epinephrine secretion; epidermal growth factor-activated receptor transactiv…	traceable author statement; not recorded; inferred from electronic annotation; non-traceable author statement; inferred from direct assay	NM_000683; ENST00000330055; ENST00000509482; BC142625; OTTHUMT00000357606; OTTHUMT00000357607	GenMAPP	GPCRDB_Class_A_Rhodopsin-like; Monoamine_GPCRs
TC1000008968.hg.1	ADRB1	5.82	5.39	6.13	5.31	5.56	5.78	153	adrenoceptor beta 1	Multiple_Complex	NM_000684; ENST00000369295; OTTHUMT00000050448	GO:0001659; GO:0001996; GO:0001997; GO:0002024; GO:0002025; GO:0007190; GO:0007267; GO:0009409; GO:0030819; GO:0031649; GO:0035556; GO:0040015; GO:0042596; GO:0043547; GO:0043950; GO:0050873; GO:0071880; GO:0007165; GO:0007186; GO:0007189; GO:0045823; GO:0003061; GO:0035811; GO:0003084; GO:0006915; GO:0005980; GO:0007266; GO:0007568; GO:0007613; GO:0046878; GO:0010460; GO:0019233; GO:0033365; GO:…	temperature homeostasis; positive regulation of heart rate by epinephrine-norepinephrine; positive regulation of the force of heart contraction by epinephrine-norepinephrine; diet induced thermogenesis; vasodilation by norepinephrine-epinephrine involved in regulation of systemic arterial blood pressure; activation of adenylate cyclase activity; cell-cell signaling; response to cold; positive reg…	not recorded; inferred from electronic annotation; traceable author statement; inferred from direct assay	NM_000684; ENST00000369295; OTTHUMT00000050448	GenMAPP	GPCRDB_Class_A_Rhodopsin-like; Monoamine_GPCRs; Calcium_regulation_in_cardiac_cells
TC0500009046.hg.1	ADRB2	8.78	8.92	8.12	7.32	7.41	7.37	154	adrenoceptor beta 2, surface	Coding					NM_000024; ENST00000305988; BC012481; BC063486; BC073856; OTTHUMT00000252189	GenMAPP	GPCRDB_Class_A_Rhodopsin-like; Monoamine_GPCRs; Calcium_regulation_in_cardiac_cells
TC0800010144.hg.1	ADRB3	3.1	2.79	2.69	2.64	2.8	2.64	155	adrenoceptor beta 3	Multiple_Complex	NM_000025; ENST00000345060; ENST00000520341; ENST00000614635; BC075017; OTTHUMT00000376826; OTTHUMT00000376827	GO:0001659; GO:0002024; GO:0002025; GO:0002032; GO:0005975; GO:0006091; GO:0006112; GO:0006898; GO:0007187; GO:0007188; GO:0007190; GO:0007267; GO:0007568; GO:0009409; GO:0031649; GO:0040015; GO:0042755; GO:0043410; GO:0046677; GO:0050873; GO:0071880; GO:0007165; GO:0007186; GO:0007189; GO:0071875	temperature homeostasis; diet induced thermogenesis; vasodilation by norepinephrine-epinephrine involved in regulation of systemic arterial blood pressure; desensitization of G-protein coupled receptor protein signaling pathway by arrestin; carbohydrate metabolic process; generation of precursor metabolites and energy; energy reserve metabolic process; receptor-mediated endocytosis; G-protein cou…	not recorded; inferred from electronic annotation; inferred from direct assay; traceable author statement	NM_000025; ENST00000345060; ENST00000520341; ENST00000614635; BC075017; OTTHUMT00000376826; OTTHUMT00000376827	GenMAPP	GPCRDB_Class_A_Rhodopsin-like; Monoamine_GPCRs; Calcium_regulation_in_cardiac_cells
TC1600010647.hg.1	ACD	9.9	10.24	10.23	10.11	10.09	10.15	65057	adrenocortical dysplasia homolog (mouse)	Multiple_Complex
TC1100006831.hg.1	ADM	5.44	4.93	5.05	4.91	4.94	4.73	133	adrenomedullin	Coding					NM_001124; ENST00000278175; ENST00000524948; ENST00000525063; ENST00000526492; ENST00000528544; ENST00000528655; ENST00000530439; ENST00000534464; BC015961; OTTHUMT00000387004; OTTHUMT00000387005; OTTHUMT00000387006; OTTHUMT00000387007; OTTHUMT00000387008; OTTHUMT00000387009; OTTHUMT00000387010; OTTHUMT00000387011	GenMAPP	Smooth_muscle_contraction
TC2200007808.hg.1	ADM2	3.81	4.52	4.25	4.06	4.17	4.29	79924	adrenomedullin 2	Multiple_Complex	NM_001253845; ENST00000395737; ENST00000395738; OTTHUMT00000316816; OTTHUMT00000316817	GO:0001525; GO:0006468; GO:0007189; GO:0007586; GO:0007631; GO:0010628; GO:0045766; GO:0045776	angiogenesis; protein phosphorylation; adenylate cyclase-activating G-protein coupled receptor signaling pathway; digestion; feeding behavior; positive regulation of gene expression; positive regulation of angiogenesis; negative regulation of blood pressure	inferred from direct assay; inferred from electronic annotation
TC1900011782.hg.1	ADM5; CPT1C	5.25	5.22	4.93	4.9	5.56	5.81	199800; 126129	adrenomedullin 5 (putative); carnitine palmitoyltransferase 1C	Multiple_Complex	NM_001136052; NM_001199752; NM_001199753; NM_152359; NR_108072; ENST00000295404; ENST00000323446; ENST00000392518; ENST00000405931; ENST00000594038; ENST00000594431; ENST00000594587; ENST00000595031; ENST00000595568; ENST00000595901; ENST00000595969; ENST00000596701; ENST00000596922; ENST00000597099; ENST00000598072; ENST00000598259; ENST00000598293; ENST00000598396; ENST00000598647; ENST00000598…	GO:0006635; GO:0009437; GO:0006629; GO:0006631; GO:0008152	fatty acid beta-oxidation; carnitine metabolic process; lipid metabolic process; fatty acid metabolic process; metabolic process	inferred from electronic annotation	NM_152359; BC029104	MetaCyc	PWY-6111
TC0600011482.hg.1	AGER	6.25	6.06	6.12	5.93	6.26	6.3	177	advanced glycosylation end product-specific receptor	Multiple_Complex
TC1200010983.hg.1	AVIL	5.13	5.62	4.91	4.97	5.46	5.25	10677	advillin	Multiple_Complex	NM_006576; ENST00000257861; ENST00000546952; ENST00000548843; ENST00000549548; ENST00000549753; ENST00000549851; ENST00000549994; ENST00000550083; ENST00000550537; ENST00000551248; BC111730; OTTHUMT00000409275; OTTHUMT00000409276; OTTHUMT00000409277; OTTHUMT00000409345; OTTHUMT00000409347; OTTHUMT00000409348; OTTHUMT00000409349; OTTHUMT00000409350; OTTHUMT00000409351; OTTHUMT00000409352	GO:0007010; GO:0007399; GO:0010976; GO:0051693; GO:0060271; GO:0010975	cytoskeleton organization; nervous system development; positive regulation of neuron projection development; actin filament capping; cilium morphogenesis; regulation of neuron projection development	inferred from electronic annotation; traceable author statement; inferred from sequence or structural similarity; inferred from mutant phenotype
TC0700007370.hg.1	AEBP1; MIR4649	5.69	6.06	6.01	5.67	5.85	5.59	165; 100616346	AE binding protein 1; microRNA 4649	Multiple_Complex	NM_001129; ENST00000223357; ENST00000413907; ENST00000431035; ENST00000434445; ENST00000449162; ENST00000450684; ENST00000453052; ENST00000454218; ENST00000455443; BC038588; OTTHUMT00000250993; OTTHUMT00000339661; OTTHUMT00000339662; OTTHUMT00000339663; OTTHUMT00000339664; OTTHUMT00000339685; OTTHUMT00000339686; OTTHUMT00000339687; OTTHUMT00000339688	GO:0000122; GO:0001501; GO:0006351; GO:0006518; GO:0007517; GO:0016485; GO:0006355; GO:0006508	negative regulation of transcription from RNA polymerase II promoter; skeletal system development; transcription, DNA-templated; peptide metabolic process; muscle organ development; protein processing; regulation of transcription, DNA-templated; proteolysis	inferred from mutant phenotype; traceable author statement; inferred from electronic annotation; not recorded
TC1200012599.hg.1	AEBP2	13.17	13.35	13.44	13.11	13.27	13.19	121536	AE binding protein 2	Multiple_Complex	NM_001114176; NM_001267043; NM_153207; ENST00000266508; ENST00000360995; ENST00000398864; ENST00000538425; ENST00000541908; BC015624; BC022220; OTTHUMT00000401573; OTTHUMT00000401574; OTTHUMT00000401575; OTTHUMT00000401577; OTTHUMT00000401578; uc001ref.2	GO:0000122; GO:0006325; GO:0006351; GO:0010467; GO:0016568; GO:0040029; GO:0045814; GO:0006355	negative regulation of transcription from RNA polymerase II promoter; chromatin organization; transcription, DNA-templated; gene expression; chromatin modification; regulation of gene expression, epigenetic; negative regulation of gene expression, epigenetic; regulation of transcription, DNA-templated	inferred from electronic annotation; traceable author statement
TC0400008053.hg.1	AFF1	12.05	12.31	11.97	12.16	12.57	12.25	4299	AF4/FMR2 family, member 1	Multiple_Complex	NM_001166693; NM_005935; ENST00000307808; ENST00000395146; ENST00000503369; ENST00000503477; ENST00000504956; ENST00000507468; ENST00000511442; ENST00000511722; ENST00000511996; ENST00000514970; ENST00000544085; BC114930; OTTHUMT00000253053; OTTHUMT00000363457; OTTHUMT00000363458; OTTHUMT00000363459; OTTHUMT00000363460; OTTHUMT00000363461; OTTHUMT00000363462; OTTHUMT00000363463; OTTHUMT0000036346…	GO:0045893	positive regulation of transcription, DNA-templated	inferred from electronic annotation
TC0X00008674.hg.1	AFF2	4.56	4.58	4.49	4.57	4.83	4.31	2334	AF4/FMR2 family, member 2	Multiple_Complex	NM_001169122; NM_001169123; NM_001169124; NM_001169125; NM_001170628; NM_002025; ENST00000286437; ENST00000342251; ENST00000370457; ENST00000370458; ENST00000370460; BC132683; BC143740; BC143744; OTTHUMT00000058673; OTTHUMT00000058674; OTTHUMT00000058675; OTTHUMT00000487796; uc004fcp.3; uc011mxc.2	GO:0006397; GO:0007420; GO:0007611; GO:0008380; GO:0043484	mRNA processing; brain development; learning or memory; RNA splicing; regulation of RNA splicing	inferred from electronic annotation; traceable author statement; inferred from mutant phenotype
TC0200013616.hg.1	AFF3	2.63	3.36	3.33	2.53	3.16	2.63	3899	AF4/FMR2 family, member 3	Multiple_Complex	NM_001025108; NM_002285; ENST00000317233; ENST00000409236; ENST00000409579; ENST00000415384; ENST00000416492; ENST00000423966; ENST00000424600; ENST00000427118; ENST00000430789; ENST00000432037; ENST00000440445; ENST00000441400; ENST00000445815; ENST00000483600; ENST00000498090; BC136579; BC144266; OTTHUMT00000328982; OTTHUMT00000328983; OTTHUMT00000328984; OTTHUMT00000328986; OTTHUMT00000328987;…	GO:0006351; GO:0006355; GO:0034612; GO:0035116	transcription, DNA-templated; regulation of transcription, DNA-templated; response to tumor necrosis factor; embryonic hindlimb morphogenesis	inferred from electronic annotation; inferred from mutant phenotype
TC0500012032.hg.1	AFF4	11.03	11.1	11.19	11.28	11.16	11.18	27125	AF4/FMR2 family, member 4	Multiple_Complex	NM_014423; ENST00000265343; ENST00000378593; ENST00000378595; ENST00000421773; ENST00000425658; ENST00000465484; ENST00000477369; ENST00000478588; ENST00000491831; BC137226; OTTHUMT00000133049; OTTHUMT00000251004; OTTHUMT00000251005; OTTHUMT00000251006; OTTHUMT00000251007; OTTHUMT00000251008; OTTHUMT00000251009; OTTHUMT00000251010; OTTHUMT00000315753	GO:0006355; GO:0006366; GO:0007286; GO:0006351	regulation of transcription, DNA-templated; transcription from RNA polymerase II promoter; spermatid development; transcription, DNA-templated	inferred from electronic annotation; traceable author statement
TC0400007832.hg.1	AFM	2.56	2.95	2.86	2.56	2.81	3.26	173	afamin	Multiple_Complex	NM_001133; ENST00000226355; ENST00000505794; BC109020; BC109021; OTTHUMT00000252275; OTTHUMT00000365416	GO:0051180; GO:0006810	vitamin transport; transport	inferred from direct assay; inferred from electronic annotation
TC1800008116.hg.1	AFG3L2	10.98	10.75	11.02	11	10.86	10.71	10939	AFG3-like AAA ATPase 2	Multiple_Complex	NM_006796; ENST00000269143; ENST00000588893; ENST00000590811; ENST00000591848; BC065016; OTTHUMT00000254603; OTTHUMT00000452968; OTTHUMT00000452969; OTTHUMT00000452970	GO:0006461; GO:0007409; GO:0007528; GO:0008053; GO:0021675; GO:0034982; GO:0040014; GO:0042407; GO:0042552; GO:0045041; GO:0048747; GO:0060013; GO:0006508; GO:0007005; GO:0016265	protein complex assembly; axonogenesis; neuromuscular junction development; mitochondrial fusion; nerve development; mitochondrial protein processing; regulation of multicellular organism growth; cristae formation; myelination; protein import into mitochondrial intermembrane space; muscle fiber development; righting reflex; proteolysis; mitochondrion organization; death	not recorded; inferred from electronic annotation
TC0200007805.hg.1	AFTPH	13.08	13.12	13.18	13.3	13.42	13.14	54812	aftiphilin	Multiple_Complex	NM_001002243; NM_017657; NM_203437; ENST00000238855; ENST00000238856; ENST00000409183; ENST00000409933; ENST00000422803; ENST00000487769; ENST00000498706; BC047529; OTTHUMT00000251729; OTTHUMT00000327301; OTTHUMT00000327302; OTTHUMT00000327303; OTTHUMT00000327304	GO:0015031; GO:0046907; GO:0006810	protein transport; intracellular transport; transport	inferred from electronic annotation; not recorded
TC1000009151.hg.1	ARMS2	4.61	4.94	4.81	4.44	4.71	5.08	387715	age-related maculopathy susceptibility 2	Coding	NM_001099667; ENST00000528446; OTTHUMT00000109727	GO:0001895	retina homeostasis	inferred from mutant phenotype
TC1500008236.hg.1	ACAN	2.58	2.61	2.52	2.73	2.93	3.12	176	aggrecan	Multiple_Complex	NM_001135; NM_013227; ENST00000352105; ENST00000439576; ENST00000558207; ENST00000558604; ENST00000558704; ENST00000559004; ENST00000560601; ENST00000561243; ENST00000617301; BC150624; OTTHUMT00000416265; OTTHUMT00000416267; OTTHUMT00000416268; OTTHUMT00000416269; OTTHUMT00000416270; OTTHUMT00000416271; OTTHUMT00000418839; uc010upo.1	GO:0001501; GO:0005975; GO:0006508; GO:0007155; GO:0018146; GO:0022617; GO:0030198; GO:0030203; GO:0042339; GO:0042340; GO:0044281; GO:0007417; GO:0001502; GO:0002063; GO:0030166; GO:0030199	skeletal system development; carbohydrate metabolic process; proteolysis; cell adhesion; keratan sulfate biosynthetic process; extracellular matrix disassembly; extracellular matrix organization; glycosaminoglycan metabolic process; keratan sulfate metabolic process; keratan sulfate catabolic process; small molecule metabolic process; central nervous system development; cartilage condensation; ch…	non-traceable author statement; traceable author statement; inferred from electronic annotation
TC0100013003.hg.1	AGMAT	5.6	5.59	5.82	5.96	5.33	5.52	79814	agmatinase	Coding	NM_024758; ENST00000375826; BC005090; OTTHUMT00000006763	GO:0006595; GO:0008295; GO:0033388; GO:0034641; GO:0044281; GO:0097055; GO:0009446; GO:0008152	polyamine metabolic process; spermidine biosynthetic process; putrescine biosynthetic process from arginine; cellular nitrogen compound metabolic process; small molecule metabolic process; agmatine biosynthetic process; putrescine biosynthetic process; metabolic process	traceable author statement; inferred from electronic annotation	NM_024758; BC005090	HumanCyc; MetaCyc	PWY0-823; PWY-40; PWY-6305
TC1600010636.hg.1	AGRP	4.94	5.23	5.18	4.47	4.72	4.55	181	agouti related neuropeptide	Coding	NM_001138; ENST00000290953; BC110443; OTTHUMT00000268828; uc002etg.1	GO:0007218; GO:0007623; GO:0007631; GO:0008343; GO:0009648; GO:0009755; GO:0032868; GO:0042755; GO:0060135; GO:0060259; GO:2000253	neuropeptide signaling pathway; circadian rhythm; feeding behavior; adult feeding behavior; photoperiodism; hormone-mediated signaling pathway; response to insulin; eating behavior; maternal process involved in female pregnancy; regulation of feeding behavior; positive regulation of feeding behavior	inferred from direct assay; inferred from electronic annotation; traceable author statement; inferred from mutant phenotype
TC2000009911.hg.1	ASIP	4.83	4.32	4.21	4.14	4.57	4.13	434	agouti signaling protein	Coding	NM_001672; ENST00000374954; BC104238; BC104239; OTTHUMT00000078767	GO:0006091; GO:0007165; GO:0007267; GO:0008343; GO:0009755; GO:0032402; GO:0032438; GO:0040030; GO:0042438; GO:0048023; GO:0071514; GO:0043473	generation of precursor metabolites and energy; signal transduction; cell-cell signaling; adult feeding behavior; hormone-mediated signaling pathway; melanosome transport; melanosome organization; regulation of molecular function, epigenetic; melanin biosynthetic process; positive regulation of melanin biosynthetic process; genetic imprinting; pigmentation	inferred from electronic annotation; traceable author statement
TC0600013797.hg.1	AGPAT4-IT1	5.7	5.82	5.65	5.41	5.8	6.11	79992	AGPAT4 intronic transcript 1	NonCoding
TC0100006486.hg.1	AGRN	4.05	4.63	3.79	4.1	4.45	4.29	375790	agrin	Multiple_Complex
TC1400007761.hg.1	AHSA1	13.79	13.76	13.91	13.69	13.35	14.08	10598	AHA1, activator of heat shock 90kDa protein ATPase homolog 1 (yeast)	Multiple_Complex	NM_012111; ENST00000216479; ENST00000535854; ENST00000553374; ENST00000554156; ENST00000555133; ENST00000555457; ENST00000555473; ENST00000555517; ENST00000555729; ENST00000556369; ENST00000556866; ENST00000556963; ENST00000557476; BC000321; OTTHUMT00000414016; OTTHUMT00000414017; OTTHUMT00000414018; OTTHUMT00000414019; OTTHUMT00000414020; OTTHUMT00000414021; OTTHUMT00000414022; OTTHUMT0000041402…	GO:0006950; GO:0032781	response to stress; positive regulation of ATPase activity	inferred from electronic annotation; inferred from direct assay
TC0200007717.hg.1	AHSA2	10.66	10.71	9.56	10.39	10.46	9.64	130872	AHA1, activator of heat shock 90kDa protein ATPase homolog 2 (yeast)	Multiple_Complex	NM_152392; ENST00000357022; ENST00000394457; ENST00000410073; ENST00000463681; ENST00000471542; ENST00000484217; ENST00000487904; ENST00000489653; ENST00000491217; ENST00000493310; ENST00000493628; BC113671; BC117278; OTTHUMT00000251598; OTTHUMT00000251599; OTTHUMT00000325689; OTTHUMT00000325691; OTTHUMT00000325707; OTTHUMT00000325736; OTTHUMT00000325737; OTTHUMT00000325738; OTTHUMT00000325739; O…	GO:0032781	positive regulation of ATPase activity	inferred from electronic annotation
TC1100011083.hg.1	AHNAK	12.12	11.82	11.57	12.07	11.66	12.1	79026	AHNAK nucleoprotein	Multiple_Complex	NM_001620; NM_024060; ENST00000257247; ENST00000378024; ENST00000525875; ENST00000528508; ENST00000530124; ENST00000530285; ENST00000531324; ENST00000533365; OTTHUMT00000395014; OTTHUMT00000395570; OTTHUMT00000395571; OTTHUMT00000395572; OTTHUMT00000395574; OTTHUMT00000395575; OTTHUMT00000395576; OTTHUMT00000395686	GO:0043484; GO:0051259; GO:1901385	regulation of RNA splicing; protein oligomerization; regulation of voltage-gated calcium channel activity	inferred from sequence or structural similarity; inferred from mutant phenotype; inferred from electronic annotation
TC1400010390.hg.1	AHNAK2	3.84	3.18	3.42	3.08	3.33	3.25	113146	AHNAK nucleoprotein 2	Multiple_Complex	NM_138420; ENST00000333244; ENST00000555122; ENST00000555544; ENST00000557457; OTTHUMT00000410298; OTTHUMT00000410299; OTTHUMT00000410300; OTTHUMT00000410301; uc021seo.1	GO:0001778	plasma membrane repair	inferred from sequence or structural similarity
TC0900010920.hg.1	AAED1	8.62	8.46	9.19	8.32	8.19	9.02	195827	AhpC/TSA antioxidant enzyme domain containing 1	Multiple_Complex
TC0700013485.hg.1	LOC155060; ZNF783	8.08	8.03	8.2	8.27	8.43	8.05	155060	AI894139 pseudogene; Transcript Identified by AceView, Entrez Gene ID(s) 155060	Multiple_Complex
TC1400010715.hg.1	AJUBA	3.29	3.42	3.56	3.55	3.61	3.35	84962	ajuba LIM protein	Multiple_Complex
TC0100007884.hg.1	AKIRIN1	10.46	10.51	10.56	10.62	10.53	10.93	79647	akirin 1	Multiple_Complex
TC0600012514.hg.1	AKIRIN2	9.67	9.92	10.09	9.96	9.98	10.39	55122	akirin 2	Multiple_Complex	NM_018064; ENST00000257787; ENST00000420494; BC000764; BC003042; BC005051; OTTHUMT00000041455; OTTHUMT00000472518	GO:0000122; GO:0006351; GO:0008284; GO:0009790; GO:0010950; GO:0032496; GO:0032755; GO:0045087; GO:0045944; GO:0002376; GO:0006355; GO:0007275; GO:0010629; GO:0045892	negative regulation of transcription from RNA polymerase II promoter; transcription, DNA-templated; positive regulation of cell proliferation; embryo development; positive regulation of endopeptidase activity; response to lipopolysaccharide; positive regulation of interleukin-6 production; innate immune response; positive regulation of transcription from RNA polymerase II promoter; immune system …	inferred from electronic annotation
TC0100018461.hg.1	AKNAD1	2.87	2.91	2.54	3	2.61	2.87	254268	AKNA domain containing 1	Multiple_Complex
TC1600010341.hg.1	AKTIP	10.56	10.78	10.7	11.04	11.03	10.84	64400	AKT interacting protein	Multiple_Complex
TC1900012006.hg.1	AKT1S1	7.5	7.38	7.23	7.35	7.4	7.29	84335	AKT1 substrate 1 (proline rich)	Multiple_Complex
TC0800008631.hg.1	AARD	5.22	5.34	5.36	5.46	5.23	5.7	441376	alanine and arginine rich domain containing protein	Multiple_Complex	NM_001025357; ENST00000378279; ENST00000523536; BC140924; BC142621; OTTHUMT00000381195; OTTHUMT00000381196	GO:0030324	lung development	inferred from electronic annotation
TC0200011376.hg.1	AGXT	9.14	9.1	9.3	9.01	9.18	9.32	189	alanine-glyoxylate aminotransferase	Multiple_Complex	NM_000030; ENST00000307503; ENST00000470255; ENST00000472436; ENST00000476698; BC132819; OTTHUMT00000257186; OTTHUMT00000324431; OTTHUMT00000324432; OTTHUMT00000324433	GO:0007219; GO:0009436; GO:0010498; GO:0019265; GO:0019448; GO:0034641; GO:0042853; GO:0042866; GO:0044281; GO:0046487; GO:0046724; GO:0051384; GO:0051591; GO:0008152	Notch signaling pathway; glyoxylate catabolic process; proteasomal protein catabolic process; glycine biosynthetic process, by transamination of glyoxylate; L-cysteine catabolic process; cellular nitrogen compound metabolic process; L-alanine catabolic process; pyruvate biosynthetic process; small molecule metabolic process; glyoxylate metabolic process; oxalic acid secretion; response to glucoco…	inferred from electronic annotation; inferred from direct assay; traceable author statement; inferred from mutant phenotype	NM_000030	HumanCyc	GLYSYN-ALA-PWY
TC0500010478.hg.1	AGXT2	4.01	4.29	4.49	4.29	4.51	4.49	64902	alanine--glyoxylate aminotransferase 2	Multiple_Complex	NM_001306173; NM_031900; ENST00000231420; ENST00000505349; ENST00000505542; ENST00000510428; ENST00000512135; ENST00000618015; BC144268; BC150603; OTTHUMT00000207574; OTTHUMT00000366813; OTTHUMT00000366815; OTTHUMT00000366816; OTTHUMT00000366817	GO:0006206; GO:0009436; GO:0019265; GO:0019481; GO:0034641; GO:0044281; GO:0045429; GO:0046135; GO:0046487; GO:0055086; GO:0008152	pyrimidine nucleobase metabolic process; glyoxylate catabolic process; glycine biosynthetic process, by transamination of glyoxylate; L-alanine catabolic process, by transamination; cellular nitrogen compound metabolic process; small molecule metabolic process; positive regulation of nitric oxide biosynthetic process; pyrimidine nucleoside catabolic process; glyoxylate metabolic process; nucleoba…	traceable author statement; inferred from direct assay; inferred from electronic annotation	NM_031900	HumanCyc	GLYSYN-ALA-PWY
TC1500010407.hg.1	ANPEP	4.42	4.74	4.93	4.22	4.64	4.34	290	alanyl (membrane) aminopeptidase	Multiple_Complex	NM_001150; ENST00000300060; ENST00000558177; ENST00000558740; ENST00000559761; ENST00000559874; ENST00000559887; ENST00000560028; ENST00000560030; ENST00000560137; BC058928; OTTHUMT00000313425; OTTHUMT00000416686; OTTHUMT00000416687; OTTHUMT00000416688; OTTHUMT00000416689; OTTHUMT00000416690; OTTHUMT00000416691; OTTHUMT00000416692; OTTHUMT00000416955	GO:0001525; GO:0002003; GO:0006508; GO:0030154; GO:0043171; GO:0044267; GO:0046718; GO:0007275; GO:0016032	angiogenesis; angiotensin maturation; proteolysis; cell differentiation; peptide catabolic process; cellular protein metabolic process; viral entry into host cell; multicellular organismal development; viral process	inferred from electronic annotation; traceable author statement; not recorded	NM_001150	HumanCyc	PWY-4041
TC1600010752.hg.1	AARS	12.09	12.33	10.96	13.34	13.82	12.22	16	alanyl-tRNA synthetase	Multiple_Complex					NM_001605; BC011451	HumanCyc	TRNA-CHARGING-PWY
TC0600011915.hg.1	AARS2	5.83	5.53	5.71	5.84	5.74	5.78	57505	alanyl-tRNA synthetase 2, mitochondrial	Multiple_Complex	NM_020745; ENST00000244571; ENST00000491573; BC131728; OTTHUMT00000040741; OTTHUMT00000040742	GO:0006400; GO:0006418; GO:0010467; GO:0033108; GO:0070143; GO:0006412; GO:0006419; GO:0043039	tRNA modification; tRNA aminoacylation for protein translation; gene expression; mitochondrial respiratory chain complex assembly; mitochondrial alanyl-tRNA aminoacylation; translation; alanyl-tRNA aminoacylation; tRNA aminoacylation	not recorded; traceable author statement; inferred from mutant phenotype; inferred from electronic annotation
TC0400007830.hg.1	ALB	5.53	4.99	5.13	5.27	5.89	4.88	213	albumin	Multiple_Complex
TC0400011407.hg.1	ADH1A	3.2	3.11	3.29	3.21	2.96	3.09	124	alcohol dehydrogenase 1A (class I), alpha polypeptide	Multiple_Complex	NM_000667; ENST00000209668; ENST00000503461; ENST00000511656; BC074738; BC117442; BC126306; OTTHUMT00000253669; OTTHUMT00000364679; OTTHUMT00000364852	GO:0006066; GO:0006069; GO:0006805; GO:0017144; GO:0044281; GO:0055114	alcohol metabolic process; ethanol oxidation; xenobiotic metabolic process; drug metabolic process; small molecule metabolic process; oxidation-reduction process	non-traceable author statement; traceable author statement; inferred from electronic annotation
TC0400011408.hg.1	ADH1B	2.99	3.34	3.31	3.78	3.31	3.12	125	alcohol dehydrogenase 1B (class I), beta polypeptide	Multiple_Complex	NM_000668; NM_001286650; ENST00000305046; ENST00000504498; ENST00000506651; ENST00000515694; ENST00000625860; ENST00000632775; BC033009; OTTHUMT00000364853; OTTHUMT00000364854; OTTHUMT00000364856; OTTHUMT00000364858; OTTHUMT00000487270	GO:0006069; GO:0006805; GO:0044281; GO:0055114	ethanol oxidation; xenobiotic metabolic process; small molecule metabolic process; oxidation-reduction process	inferred from direct assay; traceable author statement; inferred from electronic annotation
TC0400011409.hg.1	ADH1C	3.7	3.89	3.66	3.8	3.83	3.96	126	alcohol dehydrogenase 1C (class I), gamma polypeptide	Multiple_Complex	NM_000669; ENST00000505942; ENST00000510055; ENST00000511397; ENST00000515683; BC062476; BC066227; BC066228; BC067419; BC067420; BC067421; BC067422; BC074771; BC074786; OTTHUMT00000364877; OTTHUMT00000365187; OTTHUMT00000365188; OTTHUMT00000365189	GO:0006069; GO:0006805; GO:0044281; GO:0055114	ethanol oxidation; xenobiotic metabolic process; small molecule metabolic process; oxidation-reduction process	inferred from direct assay; traceable author statement; inferred from electronic annotation
TC0400011403.hg.1	ADH4	4.3	3.47	3.56	3.29	3.69	3.43	127	alcohol dehydrogenase 4 (class II), pi polypeptide	Multiple_Complex
TC0400011402.hg.1	ADH5	10.95	11.21	11.06	11.14	10.84	11.03	128	alcohol dehydrogenase 5 (class III), chi polypeptide	Multiple_Complex
TC0400011405.hg.1	ADH6	3.73	4.43	3.82	3.92	4.01	3.68	130	alcohol dehydrogenase 6 (class V)	Multiple_Complex	NM_000672; NM_001102470; ENST00000237653; ENST00000394897; ENST00000394899; ENST00000504257; ENST00000507484; ENST00000508558; ENST00000512708; ENST00000513262; BC039065; OTTHUMT00000253663; OTTHUMT00000253664; OTTHUMT00000253665; OTTHUMT00000364510; OTTHUMT00000364670; OTTHUMT00000364671; OTTHUMT00000364672; OTTHUMT00000364673	GO:0006069; GO:0006805; GO:0044281; GO:0045471; GO:0055114	ethanol oxidation; xenobiotic metabolic process; small molecule metabolic process; response to ethanol; oxidation-reduction process	inferred from direct assay; traceable author statement; inferred from electronic annotation
TC0400011411.hg.1	ADH7	3.83	4.19	4.57	4.11	4.34	3.93	131	alcohol dehydrogenase 7 (class IV), mu or sigma polypeptide	Multiple_Complex	NM_000673; NM_001166504; ENST00000209665; ENST00000437033; ENST00000474027; ENST00000476959; ENST00000482593; ENST00000485660; BC131512; OTTHUMT00000354562; OTTHUMT00000354563; OTTHUMT00000354564; OTTHUMT00000354565; OTTHUMT00000354566; uc003huv.2	GO:0001523; GO:0006068; GO:0006069; GO:0006805; GO:0009617; GO:0010430; GO:0042572; GO:0042573; GO:0044281; GO:0045471; GO:0055114; GO:1900116	retinoid metabolic process; ethanol catabolic process; ethanol oxidation; xenobiotic metabolic process; response to bacterium; fatty acid omega-oxidation; retinol metabolic process; retinoic acid metabolic process; small molecule metabolic process; response to ethanol; oxidation-reduction process; extracellular negative regulation of signal transduction	inferred from direct assay; inferred from electronic annotation; traceable author statement
TC0800012308.hg.1	ADHFE1; C8orf46	8.06	7.93	7.36	7.6	7.68	7.24	137872; 254778	alcohol dehydrogenase, iron containing 1; chromosome 8 open reading frame 46	Multiple_Complex	NM_144650; ENST00000276576; ENST00000396621; ENST00000396623; ENST00000415254; ENST00000419955; ENST00000422166; ENST00000424777; ENST00000426810; ENST00000431959; ENST00000443372; ENST00000449512; ENST00000463261; ENST00000466739; ENST00000466920; ENST00000480040; ENST00000496501; ENST00000518781; BC064634; OTTHUMT00000316867; OTTHUMT00000316868; OTTHUMT00000316869; OTTHUMT00000347022; OTTHUMT00…	GO:0006103; GO:0015993; GO:0044237; GO:0044281; GO:0055114	2-oxoglutarate metabolic process; molecular hydrogen transport; cellular metabolic process; small molecule metabolic process; oxidation-reduction process	traceable author statement; inferred from direct assay; inferred from electronic annotation
TC0900012245.hg.1	ALDH1A1	5.67	5.36	5.71	5.32	5.51	5.58	216	aldehyde dehydrogenase 1 family, member A1	Multiple_Complex	NM_000689; ENST00000297785; ENST00000376939; ENST00000446946; ENST00000482210; ENST00000493113; BC001505; OTTHUMT00000052679; OTTHUMT00000052680; OTTHUMT00000052681; OTTHUMT00000052682; OTTHUMT00000052683	GO:0006069; GO:0006081; GO:0006805; GO:0042572; GO:0043547; GO:0044281; GO:0008152; GO:0055114	ethanol oxidation; cellular aldehyde metabolic process; xenobiotic metabolic process; retinol metabolic process; positive regulation of GTPase activity; small molecule metabolic process; metabolic process; oxidation-reduction process	traceable author statement; inferred from electronic annotation	NM_000689; BC001505	HumanCyc	NPGLUCAT-PWY; YEAST-4AMINOBUTMETAB-PWY; 4AMINOBUTMETAB-PWY
TC0900012246.hg.1	ALDH1A1	2.9	2.59	2.93	2.94	2.8	2.78	216	aldehyde dehydrogenase 1 family, member A1	NonCoding	ENST00000493311; OTTHUMT00000052685	GO:0006069; GO:0006081; GO:0006805; GO:0042572; GO:0043547; GO:0044281; GO:0008152; GO:0055114	ethanol oxidation; cellular aldehyde metabolic process; xenobiotic metabolic process; retinol metabolic process; positive regulation of GTPase activity; small molecule metabolic process; metabolic process; oxidation-reduction process	traceable author statement; inferred from electronic annotation
TC1500009561.hg.1	ALDH1A2	6.13	5.74	6.52	5.77	6.11	5.79	8854	aldehyde dehydrogenase 1 family, member A2	Multiple_Complex					NM_003888; NM_170696; NM_170697; BC030589	HumanCyc	NPGLUCAT-PWY
TC1500010800.hg.1	ALDH1A3	4.41	4.58	4.55	4.47	4.67	4.32	220	aldehyde dehydrogenase 1 family, member A3	Multiple_Complex
TC0900007187.hg.1	ALDH1B1	7.56	7.46	8.51	7.62	7.69	8	219	aldehyde dehydrogenase 1 family, member B1	Multiple_Complex	NM_000692; ENST00000377698; BC001619; OTTHUMT00000052492	GO:0005975; GO:0006068; GO:0006069; GO:0006805; GO:0044281; GO:0008152; GO:0055114	carbohydrate metabolic process; ethanol catabolic process; ethanol oxidation; xenobiotic metabolic process; small molecule metabolic process; metabolic process; oxidation-reduction process	non-traceable author statement; inferred from electronic annotation; traceable author statement	NM_000692; BC001619	HumanCyc	NPGLUCAT-PWY
TC0300012269.hg.1	ALDH1L1	5.83	5.73	5.46	5.73	6.05	5.94	10840	aldehyde dehydrogenase 1 family, member L1	Multiple_Complex	NM_001270364; NM_001270365; NM_012190; NR_072979; ENST00000273450; ENST00000393431; ENST00000393434; ENST00000413612; ENST00000452905; ENST00000455064; ENST00000460368; ENST00000462808; ENST00000467370; ENST00000472186; ENST00000473607; ENST00000476245; ENST00000484724; ENST00000488356; ENST00000490367; ENST00000493803; ENST00000509952; ENST00000511283; BC027241; OTTHUMT00000102803; OTTHUMT000002…	GO:0006730; GO:0009058; GO:0009258; GO:0032259; GO:0055114; GO:0008152	one-carbon metabolic process; biosynthetic process; 10-formyltetrahydrofolate catabolic process; methylation; oxidation-reduction process; metabolic process	inferred from electronic annotation; traceable author statement
TC1200011770.hg.1	ALDH1L2	4.84	4.21	5.08	5.25	5.27	4.85	160428	aldehyde dehydrogenase 1 family, member L2	Multiple_Complex	NM_001034173; NR_027752; ENST00000258494; ENST00000548418; ENST00000549335; ENST00000552270; ENST00000552427; BC103934; BC103935; OTTHUMT00000406097; OTTHUMT00000406098; OTTHUMT00000406099; OTTHUMT00000406100; OTTHUMT00000406101	GO:0006730; GO:0009058; GO:0009258; GO:0032259; GO:0055114; GO:0008152	one-carbon metabolic process; biosynthetic process; 10-formyltetrahydrofolate catabolic process; methylation; oxidation-reduction process; metabolic process	inferred from electronic annotation
TC1900011778.hg.1	ALDH16A1	4.89	5.02	4.65	5.36	4.91	4.94	126133	aldehyde dehydrogenase 16 family, member A1	Multiple_Complex	NM_001145396; NM_153329; ENST00000293350; ENST00000455361; ENST00000540132; ENST00000593417; ENST00000594549; ENST00000598015; ENST00000599652; ENST00000600265; BC014895; OTTHUMT00000465358; OTTHUMT00000465359; OTTHUMT00000465360; OTTHUMT00000465361; OTTHUMT00000465362; OTTHUMT00000465363; OTTHUMT00000465364; OTTHUMT00000465368	GO:0055114; GO:0008152	oxidation-reduction process; metabolic process	inferred from electronic annotation
TC1000011499.hg.1	ALDH18A1	11.09	10.88	11.17	11.02	10.95	11.11	5832	aldehyde dehydrogenase 18 family, member A1	Multiple_Complex	NM_001017423; NM_002860; ENST00000371221; ENST00000371224; ENST00000483788; ENST00000485428; ENST00000489386; BC106054; BC117240; BC117242; BC143930; OTTHUMT00000049552; OTTHUMT00000049553; OTTHUMT00000049554; OTTHUMT00000049555; OTTHUMT00000049556	GO:0006536; GO:0006561; GO:0006592; GO:0008652; GO:0016310; GO:0019240; GO:0034641; GO:0044281; GO:0055114; GO:0055129; GO:0008152	glutamate metabolic process; proline biosynthetic process; ornithine biosynthetic process; cellular amino acid biosynthetic process; phosphorylation; citrulline biosynthetic process; cellular nitrogen compound metabolic process; small molecule metabolic process; oxidation-reduction process; L-proline biosynthetic process; metabolic process	inferred from mutant phenotype; traceable author statement; inferred from electronic annotation	NM_002860	HumanCyc; MetaCyc	ARGININE-SYN4-PWY; PROLINE-SYN2-PWY; CITRULBIO-PWY; PWY-3341; PROSYN-PWY
TC1200012707.hg.1	ALDH2	5.56	5.56	5.26	5.37	5.36	5.56	217	aldehyde dehydrogenase 2 family (mitochondrial)	Multiple_Complex	NM_000690; NM_001204889; ENST00000261733; ENST00000416293; ENST00000548536; ENST00000549106; ENST00000551450; BC002967; BC071839; OTTHUMT00000405007; OTTHUMT00000405008; OTTHUMT00000405011; OTTHUMT00000405013; OTTHUMT00000405014	GO:0005975; GO:0006066; GO:0006068; GO:0006069; GO:0006805; GO:0007268; GO:0042136; GO:0044281; GO:0008152; GO:0055114	carbohydrate metabolic process; alcohol metabolic process; ethanol catabolic process; ethanol oxidation; xenobiotic metabolic process; synaptic transmission; neurotransmitter biosynthetic process; small molecule metabolic process; metabolic process; oxidation-reduction process	traceable author statement; inferred from electronic annotation
TC1700010036.hg.1	ALDH3A1	4.95	5.71	4.74	5.51	5.59	5.52	218	aldehyde dehydrogenase 3 family, member A1	Multiple_Complex
TC1700007189.hg.1	ALDH3A2	10.47	10.66	10.39	10.83	10.75	10.57	224	aldehyde dehydrogenase 3 family, member A2	Multiple_Complex					NM_000382; BC002430	HumanCyc; MetaCyc	NPGLUCAT-PWY; PWY-2501; PWY-7431; PWY66-387; PWY66-389; PWY66-388; PWY-0; PWY-6307; 2PHENDEG-PWY; PWY66-21; PWY-6318; PWY-6313; PWY-6534; PWY-7269; PWY66-161; PWY66-162; PWY-7387; PWY6666-2; P221-PWY; ANAPHENOXI-PWY; PWY-6342; PWY-6941; PWY-2724
TC1100008174.hg.1	ALDH3B1	4.14	4.11	4.1	3.98	3.83	4.07	221	aldehyde dehydrogenase 3 family, member B1	Multiple_Complex	NM_000694; NM_001030010; NM_001161473; NM_001290058; NM_001290059; ENST00000342456; ENST00000527514; ENST00000612297; ENST00000614849; ENST00000615368; ENST00000615463; ENST00000616697; ENST00000617288; ENST00000617449; ENST00000619675; BC013584; BC033099; OTTHUMT00000337614; OTTHUMT00000337615; OTTHUMT00000395036; OTTHUMT00000395037; OTTHUMT00000395038; OTTHUMT00000395039; OTTHUMT00000395040; OT…	GO:0006066; GO:0006068; GO:0006629; GO:0006665; GO:0030148; GO:0034599; GO:0044281; GO:0046185; GO:0055114; GO:0006081; GO:0008152	alcohol metabolic process; ethanol catabolic process; lipid metabolic process; sphingolipid metabolic process; sphingolipid biosynthetic process; cellular response to oxidative stress; small molecule metabolic process; aldehyde catabolic process; oxidation-reduction process; cellular aldehyde metabolic process; metabolic process	traceable author statement; inferred from electronic annotation; inferred from direct assay
TC1100011350.hg.1	ALDH3B2	4.45	4.3	4.41	4.17	4.33	4.27	222	aldehyde dehydrogenase 3 family, member B2	Multiple_Complex	NM_000695; NM_001031615; ENST00000349015; ENST00000525827; ENST00000528756; ENST00000530069; ENST00000531248; ENST00000531881; ENST00000533962; ENST00000534425; BC007685; OTTHUMT00000394004; OTTHUMT00000394006; OTTHUMT00000394007; OTTHUMT00000394008; OTTHUMT00000394009; OTTHUMT00000394010; OTTHUMT00000394011	GO:0006066; GO:0006068; GO:0006629; GO:0055114; GO:0008152	alcohol metabolic process; ethanol catabolic process; lipid metabolic process; oxidation-reduction process; metabolic process	traceable author statement; inferred from electronic annotation
TC0100018417.hg.1	ALDH4A1	5.2	5.24	4.85	5.13	5.04	5.28	8659	aldehyde dehydrogenase 4 family, member A1	Multiple_Complex	NM_001161504; NM_003748; NM_170726; ENST00000290597; ENST00000375341; ENST00000432718; ENST00000454547; ENST00000538309; ENST00000538839; BC007581; BC023600; OTTHUMT00000006954; OTTHUMT00000006955; OTTHUMT00000006956; OTTHUMT00000006957; OTTHUMT00000476515	GO:0006537; GO:0006560; GO:0006561; GO:0006562; GO:0010133; GO:0019470; GO:0034641; GO:0044281; GO:0055114; GO:0008152	glutamate biosynthetic process; proline metabolic process; proline biosynthetic process; proline catabolic process; proline catabolic process to glutamate; 4-hydroxyproline catabolic process; cellular nitrogen compound metabolic process; small molecule metabolic process; oxidation-reduction process; metabolic process	inferred from electronic annotation; traceable author statement	NM_003748; NM_170726; BC007581; BC023600	HumanCyc	PROLINE-DEG2-PWY; HYDROXYPRODEG-PWY; ARGASEDEG-PWY; ARGININE-DEG1-PWY; PROUT-PWY
TC0600007198.hg.1	ALDH5A1	7.23	6.84	7.04	7	6.89	6.77	7915	aldehyde dehydrogenase 5 family, member A1	Multiple_Complex					NM_001080; NM_170740; BC034321	HumanCyc	GLUDEG-I-PWY; 4AMINOBUTMETAB-PWY
TC1400009684.hg.1	ALDH6A1	5.43	6.16	5.9	6.27	6.62	5.84	4329	aldehyde dehydrogenase 6 family, member A1	Multiple_Complex	NM_001278593; NM_001278594; NM_005589; ENST00000350259; ENST00000553458; ENST00000553814; ENST00000554231; ENST00000554501; ENST00000555126; ENST00000556852; BC004909; BC032371; OTTHUMT00000412309; OTTHUMT00000412310; OTTHUMT00000412311; OTTHUMT00000412312; OTTHUMT00000412313; OTTHUMT00000412314; OTTHUMT00000412315	GO:0006210; GO:0006573; GO:0006574; GO:0009083; GO:0019484; GO:0019859; GO:0034641; GO:0044281; GO:0050873; GO:0055114; GO:0008152	thymine catabolic process; valine metabolic process; valine catabolic process; branched-chain amino acid catabolic process; beta-alanine catabolic process; thymine metabolic process; cellular nitrogen compound metabolic process; small molecule metabolic process; brown fat cell differentiation; oxidation-reduction process; metabolic process	inferred from mutant phenotype; inferred from sequence or structural similarity; traceable author statement; inferred from electronic annotation	NM_005589; BC004909; BC032371	HumanCyc	VALDEG-PWY
TC0500011924.hg.1	ALDH7A1	5.39	4.87	5.52	5.52	4.77	5.38	501	aldehyde dehydrogenase 7 family, member A1	Multiple_Complex	NM_001182; NM_001201377; NM_001202404; ENST00000409134; ENST00000412186; ENST00000413020; ENST00000433026; ENST00000447989; ENST00000458249; ENST00000476328; ENST00000479989; ENST00000485852; ENST00000497231; ENST00000503281; ENST00000509270; ENST00000509459; ENST00000510111; ENST00000511266; ENST00000553117; BC002515; BC071712; BC073174; OTTHUMT00000250921; OTTHUMT00000330456; OTTHUMT00000330457…	GO:0006081; GO:0006554; GO:0007605; GO:0019285; GO:0034641; GO:0044281; GO:0055114; GO:0008152	cellular aldehyde metabolic process; lysine catabolic process; sensory perception of sound; glycine betaine biosynthetic process from choline; cellular nitrogen compound metabolic process; small molecule metabolic process; oxidation-reduction process; metabolic process	inferred from sequence or structural similarity; traceable author statement; inferred from electronic annotation	NM_001182; BC002515	HumanCyc	NPGLUCAT-PWY
TC0600013249.hg.1	ALDH8A1	3.78	3.45	4.3	4.3	3.84	4.02	64577	aldehyde dehydrogenase 8 family, member A1	Multiple_Complex	NM_001193480; NM_022568; NM_170771; ENST00000265605; ENST00000349305; ENST00000367845; ENST00000367847; ENST00000460753; ENST00000534012; BC113862; BC114473; OTTHUMT00000042334; OTTHUMT00000042335; OTTHUMT00000042336; OTTHUMT00000391395; OTTHUMT00000391396; OTTHUMT00000391397; uc003qew.3	GO:0042573; GO:0042574; GO:0042904; GO:0055114; GO:0008152	retinoic acid metabolic process; retinal metabolic process; 9-cis-retinoic acid biosynthetic process; oxidation-reduction process; metabolic process	inferred from direct assay; inferred from electronic annotation
TC0100016260.hg.1	ALDH9A1	10.8	10.75	10.69	10.73	10.93	10.59	223	aldehyde dehydrogenase 9 family, member A1	Multiple_Complex	NM_000696; ENST00000354775; ENST00000461664; ENST00000463610; ENST00000471457; ENST00000491436; BC151140; BC151141; OTTHUMT00000083899; OTTHUMT00000083900; OTTHUMT00000083901; OTTHUMT00000083902; OTTHUMT00000313745	GO:0006081; GO:0009083; GO:0034641; GO:0042136; GO:0042445; GO:0044281; GO:0045329; GO:0055114; GO:0008152; GO:0009437; GO:0001822; GO:0001889	cellular aldehyde metabolic process; branched-chain amino acid catabolic process; cellular nitrogen compound metabolic process; neurotransmitter biosynthetic process; hormone metabolic process; small molecule metabolic process; carnitine biosynthetic process; oxidation-reduction process; metabolic process; carnitine metabolic process; kidney development; liver development	inferred from direct assay; traceable author statement; inferred from electronic annotation	NM_000696	HumanCyc	NPGLUCAT-PWY; PWY-2; CHOLINE-BETAINE-ANA-PWY; PUTDEG-PWY; BETSYN-PWY
TC0200010421.hg.1	AOX1	3.56	3.22	3.33	3.25	2.97	3.68	316	aldehyde oxidase 1	Multiple_Complex	NM_001159; ENST00000260930; ENST00000374700; ENST00000439380; ENST00000454629; ENST00000465297; ENST00000472553; ENST00000485106; ENST00000485965; BC117179; BC117181; OTTHUMT00000335844; OTTHUMT00000335845; OTTHUMT00000335846; OTTHUMT00000335847; OTTHUMT00000335848; OTTHUMT00000335849; OTTHUMT00000335850; OTTHUMT00000335851	GO:0006766; GO:0006767; GO:0006954; GO:0042816; GO:0044281; GO:0055114; GO:0072593	vitamin metabolic process; water-soluble vitamin metabolic process; inflammatory response; vitamin B6 metabolic process; small molecule metabolic process; oxidation-reduction process; reactive oxygen species metabolic process	traceable author statement; inferred from electronic annotation	NM_001159	HumanCyc	PWY66-201; PWY66-221
TC0300008660.hg.1	ALDH1L1-AS1	5.56	5.54	5.33	5.61	5.55	5.58	100874204	ALDH1L1 antisense RNA 1	Multiple_Complex
TC0100008126.hg.1	AKR1A1	9.57	9.75	9.38	10.07	9.45	9.56	10327	aldo-keto reductase family 1, member A1 (aldehyde reductase)	Multiple_Complex
[truncated: 20,802 more rows]

## Sheet: Fold changes -5 to 5
ID	Gene Symbol	mock Avg (log2)	dCISH Avg (log2)	Fold Change	P-val	FDR P-val	Description
[truncated: 51 more rows]

[truncated: 8 more sheets: NK activating receptor, NK inhibtory receptor, Chemokine & Chemokine receptor, Cytotoxicity, Infammatory cytokine, Immunosuppression, Anti-apoptosis, Proliferation]
