# Supplementary material for: CIS deletion by CRISPR/Cas9 enhances human primary natural killer cell functions against allogeneic glioblastoma
Source: J Exp Clin Cancer Res. 2023 Aug 10;42:205. doi: 10.1186/s13046-023-02770-6 (PMC10413513; doi:10.1186/s13046-023-02770-6)
Supplement: Supplementary file 2 — Additional file 2. [file 13046_2023_2770_MOESM2_ESM.xlsx]

## Sheet: Ab list
Product number	Product name	Maker	React	Clone
555518	APC conjugated Mouse anti-Human CD56 (N-CAM)	BD	Hu	B159
562794	FITC Mouse anti-Human CD56 (NCAM-1)	BD	Hu	B159
555384	PE conjugated Mouse anti-Rab, NHP, Dog, Hu CD11a (Integrin aL chain, LFA-1a)	BD	Hu, Dog, Rab	HI111
559789	PE conjugated Mouse anti-Human DNAM-1 (CD226)	BD	Hu	DX11
557940	PE Mouse Anti-Human NKG2D (CD314)	BD	Hu	1D1
IM3711	PE conjugated Mouse anti-Human NKp46 (CD335)	Beckman Coulter	Hu	BAB281
IM3710	PE Mouse anti-Human NKp44 (CD336)	Beckman Coulter	Hu	Z231
IM3709	PE Mouse anti-Human NKp30 (CD337)	Beckman Coulter	Hu	Z25
IM3291U	PE conjugated Mouse anti-Human CD159a	Beckman Coulter	Hu	Z199
340484	PE conjugated Mouse anti-NKB1 (KIR)	BD	Hu	DX9
304605	PE anti-human CD56 (NCAM) Antibody	Biolegend	Hu	MEM-188
309207	PE anti-human CD2 Antibody	Biolegend	Hu	TS1/8
329507	PE anti-human CD244 (2B4) Antibody	Biolegend	Hu	C1.7
302007	PE anti-human CD16 Antibody	Biolegend	Hu	3G8
336707	PE anti-human CD48 Antibody	Biolegend	Hu	BJ40
353303	PE anti-human Perforin Antibody	Biolegend	Hu	B-D48
372207	PE anti-human/mouse Granzyme B Recombinant Antibody	Biolegend	Hu	B-D48
329907	CD279(PD-1)-APC	Biolegend	Hu	EH12.2H7
130-119-666	CD223-APC	Miltenyi Biotech	Hu	REA351
130-120-770	Anti-TIM-3-APC	Miltenyi Biotech	Hu	E38-2E2
130-116-935	Anti-TIGIT-APC	Miltenyi Biotech	Hu	REA1004
130-118-476	CD96 (TACTILE)-APC	Miltenyi Biotech	Hu	REA195
130-120-584	CD158a (KIR2DL1)-APC	Miltenyi Biotech	Hu	REA284
130-099-378	CD158b (KIR2DL2/DL3)-APC	Miltenyi Biotech	Hu	DX27
130-100-248	IL-2 receptor β, anti-human, APC, REAfinity™	Miltenyi Biotech	Hu	RAE167
isotype control
555749	PE conjugated Mouse IgG1, k (Unknown specificity), Isotype Control	BD	-	MOPC-21
555751	APC conjugated Mouse IgG1, k (Unknown specificity), Isotype Control	BD	-	MOPC-21
130-113-434	REA Control Antibody (S), human IgG1, APC, REAfinity™	Miltenyi Biotech	Hu	REA293
CD107a detection assay
4844	IMMUNOCYTO CD107a Detection Kit	MBL	Hu
phospholyration
612567	Stat5 (pY694) PE	BD	Hu	47
612569	Stat3 (pY705) PE	BD	Hu	4/P-STAT3
B26976	PerFix-EXPOSE	Beckman coulter
intracellular staining
559327	IFN-ɤ PE	BD	Hu	B27
559321	TNF PE	BD	Hu	Mab11
554714	BD Cytofix/Cytoperm Fixation/Permeabilization kit	BD
00-4980	Protein Transport Inhibitor Cocktail (500x)	Thermo
Apoptosis
640920	APC Annexin V	Biolegend
422201	Annexin V Binding Buffer	Biolegend

## Sheet: OT OF primer list
Primer name		Primer sequence
CIS exon 3 OT	Forward	GCCAAGGGACATAGTGGAAA
	Reverse	CAGCCAGAGGTCATGAAACTA
CIS exon 4 OT	Forward	ACAAGGCTGACCACATCC
	Reverse	CATAGCCAAGACCTTCTCCTAC
CIS Ex 3 OF 1	Forward	CCTCAGCTCTCTTGATCTTCTTT
	Reverse	CCAATGATCTCCGTCTTGTAGG
CIS Ex 3 OF 2	Forrward	TTGACAAATTGGCCTGCTTTAG
	Reverse	TGGGTGTGGAGGCATTTATT
CIS Ex 4 OF 1	Forward	TTGCTGTTGTTGGGTGGA
	Reverse	GAGGCTAAAGCTAGTGGAGAAA
CIS Ex 4 OF 2	Forward	TGCTGCTATGTTACGGGTTT
	Reverse	AGGGTAGTTCTCCTCTGCT
